# Supplementary material for: Recurring seasonality exposes dominant species and niche partitioning strategies of open ocean picoeukaryotic algae
Source: Commun Earth Environ. 2024 May 20;5(1):266. doi: 10.1038/s43247-024-01395-7 (PMC11106004; doi:10.1038/s43247-024-01395-7)
Supplement: Supplementary file 4 — Supplementary Data S1 [file 43247_2024_1395_MOESM4_ESM.xlsx]

## Sheet: bats_table_s1
Supplementary Data S1. Table of collection data, oceanographic context (vertical zone 0=ML, 1=upper euphotic, 2=DCM, 3=winter mode layer, 4&5=ventilated thermocline), environmental data, and sequencing data for all 431 DNA samples used in the study.
Please note the environmental data is synoptic and may not originate from the same casts as the DNA samples; each parameter has columns indicating collection date and sample ID that can be compared to those of the DNA samples. NA means not available.
ID	New_ID	Program	Cruise_ID	Cast	Depth (m)	Nominal_Depth (m)	Niskin	Date (yyyymmdd)	Deciyear	Time (UTC)	Latitude (deg N)	Longitude (deg W)	Stability Period	DCM (m)	MLD dens125 (m)	Vertical Zone	Temperature (°C)	Salinity	CTD fluo (RFU)	Chl collection date	Chl depth (m)	Chl (µg/kg)	Chl ID	NO3+NO2 collection date	NO3+NO2 depth (m)	NO3+NO2 (µmol/kg)	NO3+NO2_ID	PO4 collection date	PO4 depth (m)	PO4 (µmol/kg)	PO4_ID	V1V2_ID	Total amplicons	Photosynthetic amplicons	Cyanobacteria amplicons	Plastid amplicons	Viridiplantae amplicons	Prasinophyte amplicons	ASV6	ASV61	ASV77	ASV81	ASV177	ASV273	ASV345	ASV503	ASV816	ASV1156	ASV1217
BSAE1614.2.1	9161400201	BIOSSCOPE	AE1614	2	2.731	1	1	20160709	2016.52	1804	32.1672	64.5052	SS	95.3081	15.8877	0	26.9007	36.3565	0.0158	2016.56	4	0.039	1032600901	2016.52	1	0.08	BSAE1614.2.1	2016.52	1	0.02	BSAE1614.2.1	C2_N1_S104	40684	4196	3786	410	31	27	0	0	0	0	0	0	0	0	0	0	0
BSAE1614.2.3	9161400203	BIOSSCOPE	AE1614	2	39.705	40	3	20160709	2016.52	1804	32.1672	64.5052	SS	95.3081	15.8877	1	23.6081	36.5532	0.0354	2016.56	40	0.049	1032600907	2016.52	40	0	BSAE1614.2.3	2016.52	40	0.03	BSAE1614.2.3	C2_N3_S105	39836	3421	3035	384	24	21	0	0	0	0	7	0	0	0	0	0	0
BSAE1614.2.5	9161400205	BIOSSCOPE	AE1614	2	79.523	80	5	20160709	2016.52	1804	32.1672	64.5052	SS	95.3081	15.8877	2	20.5735	36.5827	0.3411	2016.56	80	0.107	1032600912	2016.52	80	0.18	BSAE1614.2.5	2016.52	80	0	BSAE1614.2.5	C2_N5_S106	41127	8049	6896	1153	520	520	254	0	110	28	125	0	0	0	0	0	0
BSAE1614.2.7	9161400207	BIOSSCOPE	AE1614	2	120.179	120	7	20160709	2016.52	1804	32.1672	64.5052	SS	95.3081	15.8877	2	20.0704	36.5779	0.1103	2016.56	120	0.293	1032600915	2016.52	120	0.75	BSAE1614.2.7	2016.52	120	0.02	BSAE1614.2.7	C2_N7_S107	49606	3018	2315	703	243	238	120	30	42	0	46	0	0	0	0	0	0
BSAE1614.2.9	9161400209	BIOSSCOPE	AE1614	2	159.859	160	9	20160709	2016.52	1804	32.1672	64.5052	SS	95.3081	15.8877	3	19.8211	36.5639	0.03	2016.56	160	0.117	1032600919	2016.52	160	1.13	BSAE1614.2.9	2016.52	160	0.06	BSAE1614.2.9	C2_N9_S108	55639	429	101	328	48	46	10	5	0	0	31	0	0	0	0	0	0
BSAE1614.5.1	9161400501	BIOSSCOPE	AE1614	5	2.766	1	1	20160710	2016.52	612	32.1688	64.4938	SS	102.256	14.8952	0	26.6604	36.355	0.0206	2016.56	4	0.039	1032600901	2016.52	1	0	BSAE1614.5.1	2016.52	1	0.04	BSAE1614.5.1	C5_N1_S120	58096	5292	4490	795	91	69	0	0	0	0	0	0	0	0	0	0	0
BSAE1614.5.13	9161400513	BIOSSCOPE	AE1614	5	248.486	250	13	20160710	2016.52	612	32.1688	64.4938	SS	102.256	14.8952	3	19.4963	36.5746	0.0132	2016.56	250	0	1032600923	2016.52	250	1.76	BSAE1614.5.13	2016.52	250	0.05	BSAE1614.5.13	C5_N13_S126	46685	6	4	2	2	2	2	0	0	0	0	0	0	0	0	0	0
BSAE1614.5.3	9161400503	BIOSSCOPE	AE1614	5	38.575	40	3	20160710	2016.52	612	32.1688	64.4938	SS	102.256	14.8952	1	22.6516	36.5363	0.0365	2016.56	40	0.049	1032600907	2016.52	40	0.11	BSAE1614.5.3	2016.52	40	0.02	BSAE1614.5.3	C5_N3_S121	48283	5877	5565	312	18	8	0	0	0	0	0	0	0	0	0	0	0
BSAE1614.5.5	9161400505	BIOSSCOPE	AE1614	5	79.999	80	5	20160710	2016.52	612	32.1688	64.4938	SS	102.256	14.8952	1	20.5788	36.5669	0.0934	2016.56	80	0.107	1032600912	2016.52	80	0.05	BSAE1614.5.5	2016.52	80	0.01	BSAE1614.5.5	C5_N5_S122	71184	16384	14506	1869	128	121	43	16	12	14	31	0	0	0	0	0	0
BSAE1614.5.7	9161400507	BIOSSCOPE	AE1614	5	119.345	120	7	20160710	2016.52	612	32.1688	64.4938	SS	102.256	14.8952	2	20.1256	36.5739	0.1269	2016.56	120	0.293	1032600915	2016.52	120	0.78	BSAE1614.5.7	2016.52	120	0.06	BSAE1614.5.7	C5_N7_S123	60965	5880	4683	1192	505	503	211	53	115	0	99	0	0	0	0	0	0
BSAE1614.5.9	9161400509	BIOSSCOPE	AE1614	5	159.333	160	9	20160710	2016.52	612	32.1688	64.4938	SS	102.256	14.8952	3	19.8653	36.5699	0.0213	2016.56	160	0.117	1032600919	2016.52	160	1.11	BSAE1614.5.9	2016.52	160	0.05	BSAE1614.5.9	C5_N9_S124	61807	217	115	99	5	5	0	0	0	0	0	0	5	0	0	0	0
BSAE1614.7.1	9161400701	BIOSSCOPE	AE1614	7	3.218	1	1	20160710	2016.52	1256	32.1707	64.493	SS	102.256	16.8803	0	26.6744	36.3356	0.0137	2016.56	4	0.039	1032600901	2016.52	1	0.04	BSAE1614.7.1	2016.52	1	0.02	BSAE1614.7.1	C7_N1_S112	71120	5912	4430	1482	165	109	0	0	0	0	0	0	0	0	0	0	0
BSAE1614.7.11	9161400711	BIOSSCOPE	AE1614	7	200.63	200	11	20160710	2016.52	1256	32.1707	64.493	SS	102.256	16.8803	3	19.751	36.5701	0.017	2016.56	200	0.039	1032600921	2016.52	200	0.25	BSAE1614.7.11	2016.52	200	0.02	BSAE1614.7.11	C7_N11_S117	53832	4633	3971	662	68	61	22	0	0	0	4	0	0	0	0	0	0
BSAE1614.7.15	9161400715	BIOSSCOPE	AE1614	7	302.86	300	15	20160710	2016.52	1256	32.1707	64.493	SS	102.256	16.8803	3	18.9715	36.5615	0.019	NA	NA	NA	NA	2016.52	300	1.2	BSAE1614.7.15	2016.52	300	0.06	BSAE1614.7.15	C7_N15_S119	45042	6629	5845	784	195	195	85	0	47	20	37	0	0	0	0	0	0
BSAE1614.7.3	9161400703	BIOSSCOPE	AE1614	7	40.88	40	3	20160710	2016.52	1256	32.1707	64.493	SS	102.256	16.8803	1	22.9014	36.5677	0.0377	2016.56	40	0.049	1032600907	2016.52	40	0.01	BSAE1614.7.3	2016.52	40	0.01	BSAE1614.7.3	C7_N3_S113	61880	6693	5708	985	71	53	0	0	0	0	0	0	0	0	0	0	0
BSAE1614.7.5	9161400705	BIOSSCOPE	AE1614	7	79.307	80	5	20160710	2016.52	1256	32.1707	64.493	SS	102.256	16.8803	2	20.6603	36.6077	0.111	2016.56	80	0.107	1032600912	2016.52	80	0.07	BSAE1614.7.5	2016.52	80	0.02	BSAE1614.7.5	C7_N5_S114	72083	13175	11663	1512	110	101	54	0	15	0	24	0	0	0	0	0	0
BSAE1614.7.7	9161400707	BIOSSCOPE	AE1614	7	119.431	120	7	20160710	2016.52	1256	32.1707	64.493	SS	102.256	16.8803	2	20.1226	36.5663	0.1557	2016.56	120	0.293	1032600915	2016.52	120	0.67	BSAE1614.7.7	2016.52	120	0.03	BSAE1614.7.7	C7_N7_S115	66062	7850	5685	2159	1197	1195	551	81	346	18	165	0	0	0	0	0	0
BSAE1614.7.9	9161400709	BIOSSCOPE	AE1614	7	161.055	160	9	20160710	2016.52	1256	32.1707	64.493	SS	102.256	16.8803	3	19.9431	36.5658	0.0335	2016.56	160	0.117	1032600919	2016.52	160	1.16	BSAE1614.7.9	2016.52	160	0.03	BSAE1614.7.9	C7_N9_S116	56905	813	315	498	70	64	26	10	0	0	28	0	0	0	0	0	0
BSAE1614.8.1	9161400801	BIOSSCOPE	AE1614	8	2.677	1	1	20160710	2016.52	1915	32.1642	64.5032	SS	103.249	11.9159	0	26.8624	36.3393	0.0166	2016.56	4	0.039	1032600901	2016.52	1	0.03	BSAE1614.8.1	2016.52	1	0.02	BSAE1614.8.1	C8_N1_S88	45062	3990	3051	928	103	75	0	0	0	0	0	0	0	0	0	0	0
BSAE1614.8.11	9161400811	BIOSSCOPE	AE1614	8	199.981	200	11	20160710	2016.52	1915	32.1642	64.5032	SS	103.249	11.9159	3	19.7592	36.5892	0.0295	2016.56	200	0.039	1032600921	2016.52	200	1.33	BSAE1614.8.11	2016.52	200	0.03	BSAE1614.8.11	C8_N11_S93	33796	481	357	124	5	5	5	0	0	0	0	0	0	0	0	0	0
BSAE1614.8.15	9161400815	BIOSSCOPE	AE1614	8	299.861	300	15	20160710	2016.52	1915	32.1642	64.5032	SS	103.249	11.9159	3	18.9948	36.565	0.0176	NA	NA	NA	NA	2016.52	300	3.12	BSAE1614.8.15	2016.52	300	0.14	BSAE1614.8.15	C8_N15_S95	22713	5	0	5	2	2	2	0	0	0	0	0	0	0	0	0	0
BSAE1614.8.3	9161400803	BIOSSCOPE	AE1614	8	40.104	40	3	20160710	2016.52	1915	32.1642	64.5032	SS	103.249	11.9159	1	23.025	36.5426	0.0337	2016.56	40	0.049	1032600907	2016.52	40	0	BSAE1614.8.3	2016.52	40	0.03	BSAE1614.8.3	C8_N3_S89	44748	4389	3629	757	57	37	0	0	0	0	0	0	0	0	0	0	0
BSAE1614.8.5	9161400805	BIOSSCOPE	AE1614	8	78.081	80	5	20160710	2016.52	1915	32.1642	64.5032	SS	103.249	11.9159	1	20.6858	36.59	0.0874	2016.56	80	0.107	1032600912	2016.52	80	0.03	BSAE1614.8.5	2016.52	80	0.01	BSAE1614.8.5	C8_N5_S90	49064	7227	6292	930	66	51	7	0	0	0	0	0	0	0	0	0	0
BSAE1614.8.7	9161400807	BIOSSCOPE	AE1614	8	119.43	120	7	20160710	2016.52	1915	32.1642	64.5032	SS	103.249	11.9159	2	20.2053	36.5924	0.1378	2016.56	120	0.293	1032600915	2016.52	120	0.43	BSAE1614.8.7	2016.52	120	0.1	BSAE1614.8.7	C8_N7_S91	42514	5322	4429	893	294	294	29	0	155	0	65	0	0	0	0	0	0
BSAE1614.8.9	9161400809	BIOSSCOPE	AE1614	8	160.438	160	9	20160710	2016.52	1915	32.1642	64.5032	SS	103.249	11.9159	3	19.9714	36.5955	0.0472	2016.56	160	0.117	1032600919	2016.52	160	1.05	BSAE1614.8.9	2016.52	160	0	BSAE1614.8.9	C8_N9_S92	30161	964	698	264	16	14	0	0	0	0	14	0	0	0	0	0	0
BSAE1614.11.1	9161401101	BIOSSCOPE	AE1614	11	3.381	1	1	20160711	2016.52	132	32.179	64.4837	SS	115.158	17.8734	0	26.8109	36.3617	0.021	2016.56	4	0.039	1032600901	2016.52	1	0.01	BSAE1614.11.1	2016.52	1	0.01	BSAE1614.11.1	C11_N1_S96	76704	6112	4348	1760	119	92	0	0	0	0	0	0	0	0	0	0	0
BSAE1614.11.13	9161401113	BIOSSCOPE	AE1614	11	250.325	250	13	20160711	2016.52	132	32.179	64.4837	SS	115.158	17.8734	3	19.5409	36.5758	0.0059	2016.56	250	0	1032600923	2016.52	250	1.58	BSAE1614.11.13	2016.52	250	0.06	BSAE1614.11.13	C11_N13_S102	85826	32	4	25	6	6	4	0	0	0	0	0	0	0	0	0	0
BSAE1614.11.3	9161401103	BIOSSCOPE	AE1614	11	39.81	40	3	20160711	2016.52	132	32.179	64.4837	SS	115.158	17.8734	1	23.9105	36.527	0.0377	2016.56	40	0.049	1032600907	2016.52	40	0.13	BSAE1614.11.3	2016.52	40	0.01	BSAE1614.11.3	C11_N3_S97	84822	8061	6953	1100	102	58	0	0	0	0	0	0	0	0	0	0	0
BSAE1614.11.5	9161401105	BIOSSCOPE	AE1614	11	79.812	80	5	20160711	2016.52	132	32.179	64.4837	SS	115.158	17.8734	1	20.7537	36.586	0.0893	2016.56	80	0.107	1032600912	2016.52	80	0.01	BSAE1614.11.5	2016.52	80	0.02	BSAE1614.11.5	C11_N5_S98	89618	18954	16904	2037	82	71	18	15	0	0	4	0	0	0	0	0	0
BSAE1614.11.7	9161401107	BIOSSCOPE	AE1614	11	119.674	120	7	20160711	2016.52	132	32.179	64.4837	SS	115.158	17.8734	2	20.2145	36.5781	0.2293	2016.56	120	0.293	1032600915	2016.52	120	0.01	BSAE1614.11.7	2016.52	120	0.01	BSAE1614.11.7	C11_N7_S99	91858	9442	6548	2880	258	198	38	0	31	0	18	0	0	0	9	0	0
BSAE1614.11.9	9161401109	BIOSSCOPE	AE1614	11	160.505	160	9	20160711	2016.52	132	32.179	64.4837	SS	115.158	17.8734	3	19.9467	36.5722	0.0349	2016.56	160	0.117	1032600919	2016.52	160	1	BSAE1614.11.9	2016.52	160	0.03	BSAE1614.11.9	C11_N9_S100	89500	1323	618	702	107	107	31	18	18	0	40	0	0	0	0	0	0
BSAE1614.12.1	9161401201	BIOSSCOPE	AE1614	12	2.705	1	1	20160711	2016.53	754	32.1668	64.5002	SS	99.278	15.8879	0	26.783	36.3671	0.0174	2016.56	4	0.039	1032600901	2016.53	1	0.02	BSAE1614.12.1	2016.53	1	0.01	BSAE1614.12.1	C12_N1_S128	57547	7239	5985	1254	113	90	0	0	0	0	0	0	0	0	0	0	0
BSAE1614.12.3	9161401203	BIOSSCOPE	AE1614	12	39.071	40	3	20160711	2016.53	754	32.1668	64.5002	SS	99.278	15.8879	1	23.3889	36.532	0.0344	2016.56	40	0.049	1032600907	2016.53	40	0	BSAE1614.12.3	2016.53	40	0.04	BSAE1614.12.3	C12_N3_S129	59390	5050	3134	1901	143	83	2	0	0	0	0	0	0	0	0	0	0
BSAE1614.12.5	9161401205	BIOSSCOPE	AE1614	12	80.532	80	5	20160711	2016.53	754	32.1668	64.5002	SS	99.278	15.8879	2	20.7851	36.5767	0.09	2016.56	80	0.107	1032600912	2016.53	80	0.04	BSAE1614.12.5	2016.53	80	0.01	BSAE1614.12.5	C12_N5_S130	53974	10807	8390	2388	101	99	37	15	0	9	18	0	0	0	0	0	0
BSAE1614.12.7	9161401207	BIOSSCOPE	AE1614	12	120.88	120	7	20160711	2016.53	754	32.1668	64.5002	SS	99.278	15.8879	2	20.0828	36.5747	0.1845	2016.56	120	0.293	1032600915	2016.53	120	0.72	BSAE1614.12.7	2016.53	120	0.04	BSAE1614.12.7	C12_N7_S131	60733	8286	5716	2567	903	897	373	65	190	17	241	0	0	0	0	0	0
BSAE1614.12.9	9161401209	BIOSSCOPE	AE1614	12	161.065	160	9	20160711	2016.53	754	32.1668	64.5002	SS	99.278	15.8879	3	19.8404	36.574	0.0158	2016.56	160	0.117	1032600919	2016.53	160	1.13	BSAE1614.12.9	2016.53	160	0.05	BSAE1614.12.9	C12_N9_S132	69247	122	2	120	6	4	0	0	0	0	0	0	0	0	0	0	0
BSAE1614.14.1	9161401401	BIOSSCOPE	AE1614	14	3.67	1	1	20160711	2016.53	1243	32.166	64.4985	SS	96.2992	14.8951	0	26.8657	36.3663	0.0264	2016.56	4	0.039	1032600901	2016.53	1	0	BSAE1614.14.1	2016.53	1	0.03	BSAE1614.14.1	C14_N1_S80	64605	4752	2787	1965	146	93	0	0	0	0	0	0	0	0	0	0	0
BSAE1614.14.3	9161401403	BIOSSCOPE	AE1614	14	39.776	40	3	20160711	2016.53	1243	32.166	64.4985	SS	96.2992	14.8951	1	23.1193	36.5168	0.0422	2016.56	40	0.049	1032600907	2016.53	40	0.03	BSAE1614.14.3	2016.53	40	0.06	BSAE1614.14.3	C14_N3_S81	42553	5241	4688	553	46	26	0	0	0	0	0	0	0	0	0	0	0
BSAE1614.14.5	9161401405	BIOSSCOPE	AE1614	14	80.19	80	5	20160711	2016.53	1243	32.166	64.4985	SS	96.2992	14.8951	1	20.6538	36.5701	0.108	2016.56	80	0.107	1032600912	2016.53	80	0.03	BSAE1614.14.5	2016.53	80	0.05	BSAE1614.14.5	C14_N5_S82	51927	9453	8182	1271	164	159	57	21	22	14	28	0	0	0	0	0	0
BSAE1614.14.7	9161401407	BIOSSCOPE	AE1614	14	120.23	120	7	20160711	2016.53	1243	32.166	64.4985	SS	96.2992	14.8951	2	20.1253	36.5779	0.1248	2016.56	120	0.293	1032600915	2016.53	120	0.67	BSAE1614.14.7	2016.53	120	0.04	BSAE1614.14.7	C14_N7_S83	51721	3252	2067	1185	206	206	45	40	39	0	75	0	0	0	0	0	0
BSAE1614.14.9	9161401409	BIOSSCOPE	AE1614	14	160.563	160	9	20160711	2016.53	1243	32.166	64.4985	SS	96.2992	14.8951	3	19.864	36.5728	0.0184	2016.56	160	0.117	1032600919	2016.53	160	1.02	BSAE1614.14.9	2016.53	160	0.05	BSAE1614.14.9	C14_N9_S84	43281	178	68	104	4	4	0	0	0	0	0	0	0	0	0	0	0
BSAE1614.15.1	9161401501	BIOSSCOPE	AE1614	15	3.111	1	1	20160711	2016.53	1923	32.1643	64.4994	SS	96.3009	16.8804	0	27.1252	36.3721	0.0203	2016.56	4	0.039	1032600901	2016.53	1	0.01	BSAE1614.15.1	2016.53	1	0.04	BSAE1614.15.1	C15_N1_S65	49639	3252	2170	1077	81	51	0	0	0	0	0	0	0	0	0	0	0
BSAE1614.15.11	9161401511	BIOSSCOPE	AE1614	15	199.677	200	11	20160711	2016.53	1923	32.1643	64.4994	SS	96.3009	16.8804	3	19.7131	36.5746	0.0132	2016.56	200	0.039	1032600921	2016.53	200	1.13	BSAE1614.15.11	2016.53	200	0.05	BSAE1614.15.11	C15_N11_S69	45067	30	12	18	3	3	3	0	0	0	0	0	0	0	0	0	0
BSAE1614.15.3	9161401503	BIOSSCOPE	AE1614	15	39.55	40	3	20160711	2016.53	1923	32.1643	64.4994	SS	96.3009	16.8804	1	23.7913	36.5155	0.041	2016.56	40	0.049	1032600907	2016.53	40	0	BSAE1614.15.3	2016.53	40	0.05	BSAE1614.15.3	C15_N3_S66	47904	4114	3514	600	43	25	0	0	0	0	0	0	0	0	0	0	0
BSAE1614.15.7	9161401507	BIOSSCOPE	AE1614	15	119.119	120	7	20160711	2016.53	1923	32.1643	64.4994	SS	96.3009	16.8804	2	20.1441	36.5794	0.146	2016.56	120	0.293	1032600915	2016.53	120	0.72	BSAE1614.15.7	2016.53	120	0.08	BSAE1614.15.7	C15_N7_S67	61562	5939	3767	2170	472	470	167	59	100	8	134	0	0	0	0	0	0
BSAE1614.18.1	9161401801	BIOSSCOPE	AE1614	18	3.031	1	1	20160712	2016.53	720	32.1654	64.5011	SS	98.285	12.9083	0	26.982	36.3402	0.0216	2016.56	4	0.039	1032600901	2016.53	1	0.06	BSAE1614.18.3	2016.53	1	NA	BSAE1614.18.3	C18_N1_S72	59114	4401	2991	1410	88	52	0	0	0	0	0	0	0	0	0	0	0
BSAE1614.18.11	9161401811	BIOSSCOPE	AE1614	18	199.942	200	11	20160712	2016.53	720	32.1654	64.5011	SS	98.285	12.9083	3	19.6644	36.5731	0.0114	2016.56	200	0.039	1032600921	2016.53	200	0.6	BSAE1614.18.11	2016.53	200	0.02	BSAE1614.18.11	C18_N11_S77	25701	2916	2552	364	27	22	9	0	0	0	7	0	0	0	0	0	0
BSAE1614.18.3	9161401803	BIOSSCOPE	AE1614	18	40.524	40	3	20160712	2016.53	720	32.1654	64.5011	SS	98.285	12.9083	1	23.2648	36.4954	0.0396	2016.56	40	0.049	1032600907	2016.53	40	0.06	BSAE1614.18.3	2016.53	40	0.02	BSAE1614.18.3	C18_N3_S73	37316	4910	4483	427	19	11	0	0	0	0	0	0	0	0	0	0	0
BSAE1614.18.5	9161401805	BIOSSCOPE	AE1614	18	80.516	80	5	20160712	2016.53	720	32.1654	64.5011	SS	98.285	12.9083	2	20.5058	36.572	0.2242	2016.56	80	0.107	1032600912	2016.53	80	0.08	BSAE1614.18.5	2016.53	80	0.03	BSAE1614.18.5	C18_N5_S74	43580	8746	8034	712	107	107	43	0	0	15	42	0	0	0	0	0	0
BSAE1614.18.7	9161401807	BIOSSCOPE	AE1614	18	119.569	120	7	20160712	2016.53	720	32.1654	64.5011	SS	98.285	12.9083	3	20.0495	36.5891	0.0502	2016.56	120	0.293	1032600915	2016.53	120	0.88	BSAE1614.18.7	2016.53	120	0.03	BSAE1614.18.7	C18_N7_S75	54873	838	206	629	24	24	0	0	7	0	10	0	0	0	5	0	0
1032601203	1032601203	BATS	AE1615	12	40.1	40	3	20160724	2016.56	1230	31.661	64.178	SS	136.997	19.8598	1	23.691	36.581	0.021	2016.56	40	0.049	1032600907	2016.56	40	0	1032600907	2016.56	40	0.07	1032600907	10326_2_S82	27125	1176	706	470	36	5	0	0	0	0	0	0	0	0	0	0	0
1032601205	1032601205	BATS	AE1615	12	80.1	80	5	20160724	2016.56	1230	31.661	64.178	SS	136.997	19.8598	1	21.296	36.601	0.048	2016.56	80	0.107	1032600912	2016.56	80	0	1032600912	2016.56	80	0.07	1032600912	10326_3_S83	25970	3576	3395	181	13	13	0	0	0	0	0	0	0	0	0	0	0
1032601209	1032601209	BATS	AE1615	12	161	160	9	20160724	2016.56	1230	31.661	64.178	SS	136.997	19.8598	2	19.913	36.628	0.101	2016.56	160	0.117	1032600919	2016.56	160	0.96	1032600919	2016.56	160	0.08	1032600919	10326_5_S85	24210	1323	1159	164	21	21	0	0	0	0	0	0	0	0	0	0	0
1032601211	1032601211	BATS	AE1615	12	200.1	200	11	20160724	2016.56	1230	31.661	64.178	SS	136.997	19.8598	3	19.363	36.585	0.037	2016.56	200	0.039	1032600921	2016.56	201	2.19	1032600921	2016.56	201	0.13	1032600921	10326_6_S86	25883	572	458	114	18	18	0	0	0	0	0	0	0	0	0	0	0
1032701001	1032701001	BATS	AE1618	10	4.1	1	1	20160818	2016.63	1819	31.668	64.167	SS	120.126	14.8952	0	29.893	36.513	0.013	2016.63	4	0.029	1032701301	2016.63	4	0	1032701301	2016.63	4	0	1032701301	10327_1_S89	55841	1644	256	1375	94	4	0	0	0	0	0	0	0	0	0	0	0
1032701003	1032701003	BATS	AE1618	10	41	40	3	20160818	2016.63	1819	31.668	64.167	SS	120.126	14.8952	1	25.405	36.526	0.031	2016.63	40	0.059	1032701307	2016.63	40	0	1032701307	2016.63	40	0	1032701307	10327_2_S90	49874	2049	1719	320	4	4	0	0	0	0	0	0	0	0	0	0	0
1032701005	1032701005	BATS	AE1618	10	79.3	80	5	20160818	2016.63	1819	31.668	64.167	SS	120.126	14.8952	2	21.931	36.649	0.08	2016.63	80	0.127	1032701311	2016.63	80	0	1032701311	2016.63	80	0	1032701311	10327_3_S91	39760	4545	4303	240	35	31	0	0	0	0	0	0	0	0	0	0	0
1032701007	1032701007	BATS	AE1618	10	119.9	120	7	20160818	2016.63	1819	31.668	64.167	SS	120.126	14.8952	2	20.618	36.622	0.194	2016.63	120	0.254	1032701315	2016.63	121	0.21	1032701315	2016.63	121	0	1032701315	10327_4_S92	40902	4966	4607	356	38	38	0	0	0	0	0	0	0	0	0	0	0
1032701009	1032701009	BATS	AE1618	10	160.3	160	9	20160818	2016.63	1819	31.668	64.167	SS	120.126	14.8952	3	19.956	36.594	0.053	2016.63	160	0.039	1032701319	2016.63	161	0.87	1032701319	2016.63	161	0.03	1032701319	10327_5_S93	47127	1095	826	266	26	26	0	0	0	0	0	0	0	0	0	0	0
1032801501	1032801501	BATS	AE1621	15	4.9	1	1	20160922	2016.73	1215	31.667	64.176	SS	136.005	34.7542	0	28.623	36.68	0.025	2016.72	5	0.039	1032801101	2016.72	5	0	1032801101	2016.72	5	0	1032801101	10328_1_S101	56203	1565	858	677	42	9	0	0	0	0	0	0	0	0	0	0	0
1032801504	1032801504	BATS	AE1621	15	38.6	40	4	20160922	2016.73	1215	31.667	64.176	SS	136.005	34.7542	1	25.744	36.764	0.035	2016.72	40	0.049	1032801107	2016.72	40	0	1032801107	2016.72	40	0.04	1032801107	10328_2_S102	37924	2182	1972	191	8	5	0	0	0	0	0	0	0	0	0	0	0
1032801507	1032801507	BATS	AE1621	15	119.4	120	7	20160922	2016.73	1215	31.667	64.176	SS	136.005	34.7542	2	21.334	36.664	0.103	2016.72	120	0.234	1032801115	2016.72	120	0	1032801115	2016.72	120	0	1032801115	10328_4_S103	25670	3985	3860	120	12	12	0	0	0	0	0	0	0	0	0	0	0
1032801509	1032801509	BATS	AE1621	15	159.3	160	9	20160922	2016.73	1215	31.667	64.176	SS	136.005	34.7542	2	20.459	36.619	0.093	2016.72	160	0.088	1032801119	2016.72	162	0.83	1032801119	2016.72	162	0.03	1032801119	10328_5_S104	54384	2442	1985	444	77	73	0	0	0	0	0	0	0	0	0	0	0
1032801512	1032801512	BATS	AE1621	15	200.1	200	12	20160922	2016.73	1215	31.667	64.176	SS	136.005	34.7542	3	19.908	36.586	0.024	2016.72	200	0.01	1032801121	2016.72	200	1.28	1032801121	2016.72	200	0.05	1032801121	10328_6_S105	39596	241	160	76	3	3	0	0	0	0	0	0	0	0	0	0	0
1032901101	1032901101	BATS	AE1624	11	7.1	10	1	20161020	2016.8	1212	31.66	64.164	AT	122.11	62.5525	0	26.022	36.775	0.038	2016.8	9	0.068	1032900703	2016.8	9	0	1032900703	2016.8	9	0	1032900703	BS_1_S62	77624	7609	6269	1320	47	16	0	0	0	0	0	0	0	0	0	0	0
1032901103	1032901103	BATS	AE1624	11	39.5	40	3	20161020	2016.8	1212	31.66	64.164	AT	122.11	62.5525	0	26.003	36.814	0.047	2016.8	40	0.078	1032900707	2016.8	40	0	1032900707	2016.8	40	0	1032900707	BS_2_S63	69261	5864	4941	904	26	11	0	0	0	0	0	0	0	0	0	0	0
1032901105	1032901105	BATS	AE1624	11	79.7	80	5	20161020	2016.8	1212	31.66	64.164	AT	122.11	62.5525	2	24.271	36.772	0.087	2016.8	79	0.205	1032900711	2016.8	79	0	1032900711	2016.8	79	0	1032900711	BS_3_S64	65126	8931	8315	610	35	33	0	0	0	0	0	0	0	0	0	0	0
1032901107	1032901107	BATS	AE1624	11	121.7	120	7	20161020	2016.8	1212	31.66	64.164	AT	122.11	62.5525	2	20.521	36.597	0.151	2016.8	120	0.146	1032900715	2016.8	120	0	1032900715	2016.8	120	0	1032900715	BS_4_S65	67991	7399	6088	1307	382	377	43	0	169	0	153	0	0	0	0	0	0
1032901109	1032901109	BATS	AE1624	11	159	160	9	20161020	2016.8	1212	31.66	64.164	AT	122.11	62.5525	2	19.852	36.569	0.072	2016.8	159	0.068	1032900719	2016.8	159	1.07	1032900719	2016.8	159	0.03	1032900719	BS_5_S66	84381	3452	3031	421	34	34	0	0	0	0	10	0	0	0	0	0	0
1033001401	1033001401	BATS	AE1627	14	4.7	1	1	20161121	2016.89	1246	31.668	64.165	AT	111.192	93.3257	0	22.902	36.629	0.063	2016.89	5	0.098	1033001101	2016.89	5	0	1033001101	2016.89	5	0	1033001101	BS_13_S74	32392	4227	3676	551	14	14	0	0	0	0	7	0	0	0	0	0	0
1033001404	1033001404	BATS	AE1627	14	39	40	4	20161121	2016.89	1246	31.668	64.165	AT	111.192	93.3257	0	22.912	36.629	0.066	2016.89	40	0.098	1033001107	2016.89	40	0	1033001107	2016.89	40	0	1033001107	BS_14_S75	59026	7698	6722	973	41	30	0	0	20	0	4	0	0	0	0	0	0
1033001407	1033001407	BATS	AE1627	14	80.7	80	7	20161121	2016.89	1246	31.668	64.165	AT	111.192	93.3257	0	22.813	36.636	0.063	2016.89	81	0.127	1033001112	2016.89	81	0	1033001112	2016.89	81	0	1033001112	BS_15_S76	33683	5164	4565	596	24	16	0	0	0	0	16	0	0	0	0	0	0
1033001409	1033001409	BATS	AE1627	14	119.7	120	9	20161121	2016.89	1246	31.668	64.165	AT	111.192	93.3257	2	20.169	36.57	0.146	2016.89	120	0.156	1033001115	2016.89	120	0.42	1033001115	2016.89	120	0	1033001115	BS_16_S77	36585	3693	3212	475	35	33	0	0	0	0	0	0	0	0	0	0	0
1033001412	1033001412	BATS	AE1627	14	160.2	160	12	20161121	2016.89	1246	31.668	64.165	AT	111.192	93.3257	3	19.797	36.549	0.055	2016.89	160	0.039	1033001119	2016.89	160	1.08	1033001119	2016.89	160	0.29	1033001119	BS_17_S78	54632	2071	1819	250	22	22	0	0	0	0	0	0	0	0	0	0	0
1033101501	1033101501	BATS	AE1629	15	5.2	1	1	20161215	2016.96	1803	31.67	64.163	DM	NA	68.5101	0	21.802	36.505	0.033	2016.95	5	0.107	1033101101	2016.95	4.5	0	1033101101	2016.95	4.5	0	1033101101	BS_25_S86	62454	8801	8204	589	7	4	0	0	0	0	0	0	0	0	0	0	0
1033101503	1033101503	BATS	AE1629	15	40	40	3	20161215	2016.96	1803	31.67	64.163	DM	NA	68.5101	0	21.791	36.65	0.079	2016.95	40	0.137	1033101107	2016.95	39.9	0	1033101107	2016.95	39.9	0	1033101107	BS_26_S87	47813	6634	6008	623	10	10	0	0	0	0	0	0	0	0	0	0	0
1033101505	1033101505	BATS	AE1629	15	80.4	80	5	20161215	2016.96	1803	31.67	64.163	DM	NA	68.5101	2	21.706	36.65	0.103	2016.95	81	0.127	1033101111	2016.95	80.6	0	1033101111	2016.95	80.6	0	1033101111	BS_27_S88	46450	4353	3901	448	11	7	0	0	0	0	5	0	0	0	0	0	0
1033101507	1033101507	BATS	AE1629	15	119.8	120	7	20161215	2016.96	1803	31.67	64.163	DM	NA	68.5101	2	20.347	36.589	0.072	2016.95	120	0.166	1033101115	2016.95	120.3	0.34	1033101115	2016.95	120.3	0	1033101115	BS_28_S89	68253	6664	5300	1356	153	147	0	0	0	0	0	0	0	0	0	0	0
1033101509	1033101509	BATS	AE1629	15	159.7	160	9	20161215	2016.96	1803	31.67	64.163	DM	NA	68.5101	2	19.778	36.574	0.045	2016.95	160	0.019	1033101119	2016.95	160.4	1.36	1033101119	2016.95	160.4	0.06	1033101119	BS_29_S90	66379	693	498	195	5	5	0	0	0	0	5	0	0	0	0	0	0
1033201501	1033201501	BATS	AE1701	15	4.564	1	1	20170108	2017.02	1132	31.6672	64.1667	DM	NA	146.921	0	21.6532	36.6778	0.1336	2017.02	4	0.107	1033201201	2017.02	4	0	1033201201	2017.02	4	0	1033201201	BS_37_S98	70727	8636	7053	1579	856	851	287	175	55	204	128	0	0	0	0	0	0
1033201504	1033201504	BATS	AE1701	15	39.017	40	4	20170108	2017.02	1132	31.6672	64.1667	DM	NA	146.921	0	21.6568	36.6776	0.1317	2017.02	40	0.146	1033201207	2017.02	40	0	1033201207	2017.02	40	0	1033201207	BS_38_S99	66117	9610	7971	1637	1001	997	300	188	44	221	171	0	73	0	0	0	0
1033201505	1033201505	BATS	AE1701	15	80.37	80	5	20170108	2017.02	1132	31.6672	64.1667	DM	NA	146.921	0	21.3736	36.6282	0.0839	2017.02	82	0.215	1033201211	2017.02	82	0	1033201211	2017.02	82	0	1033201211	BS_39_S100	44652	2353	1089	1260	870	870	331	93	81	129	185	0	49	0	0	0	0
1033201507	1033201507	BATS	AE1701	15	120.963	120	7	20170108	2017.02	1132	31.6672	64.1667	DM	NA	146.921	0	21.3112	36.624	0.0819	2017.02	122	0.137	1033201215	2017.02	122	0.05	1033201215	2017.02	122	0	1033201215	BS_40_S101	49765	3728	2343	1385	972	972	444	90	86	156	153	0	43	0	0	0	0
1033201509	1033201509	BATS	AE1701	15	159.774	160	9	20170108	2017.02	1132	31.6672	64.1667	DM	NA	146.921	3	20.4905	36.6346	0.0536	2017.02	162	0.088	1033201219	2017.02	162	0.37	1033201219	2017.02	162	0	1033201219	BS_41_S102	66459	1861	1466	389	44	44	0	0	0	0	0	0	0	0	0	0	0
1033201511	1033201511	BATS	AE1701	15	199.67	200	11	20170108	2017.02	1132	31.6672	64.1667	DM	NA	146.921	3	19.8189	36.5766	0.0276	2017.02	201	0.019	1033201221	2017.02	201	1.46	1033201221	2017.02	201	0	1033201221	BS_42_S103	52058	247	150	95	2	2	0	0	0	0	0	0	0	0	0	0	0
1033300401	1033300401	BATS	EN592	4	4.045	1	1	20170218	2017.13	223	31.665	64.1683	DM	NA	192.563	0	21.0137	36.7759	0.566	2017.14	2	0.156	1033300702	2017.14	2	0.05	1033300701	2017.14	2	0	1033300701	BS_49_S110	57819	6568	5710	856	174	174	71	27	17	48	8	0	0	0	0	0	0
1033300403	1033300403	BATS	EN592	4	41.788	40	3	20170218	2017.13	223	31.665	64.1683	DM	NA	192.563	0	21.0174	36.7734	0.5651	2017.14	41	0.185	1033300708	2017.14	41	0.05	1033300707	2017.14	41	0	1033300707	BS_50_S111	40811	4505	4124	381	53	53	16	15	0	17	0	0	0	0	0	0	0
1033300405	1033300405	BATS	EN592	4	77.806	80	5	20170218	2017.13	223	31.665	64.1683	DM	NA	192.563	0	20.9253	36.7588	0.5654	2017.14	80	0.205	1033300712	2017.14	81	0.14	1033300711	2017.14	81	0	1033300711	BS_51_S112	32872	4067	3718	349	78	78	43	0	0	24	7	0	0	0	0	0	0
1033300407	1033300407	BATS	EN592	4	122.03	120	7	20170218	2017.13	223	31.665	64.1683	DM	NA	192.563	0	20.7358	36.7255	0.5628	2017.14	121	0.185	1033300716	2017.14	121	0.16	1033300716	2017.14	121	0	1033300716	BS_52_S113	47818	3717	2555	1162	340	336	107	73	42	64	50	0	0	0	0	0	0
1033300409	1033300409	BATS	EN592	4	161.395	160	9	20170218	2017.13	223	31.665	64.1683	DM	NA	192.563	0	20.6513	36.701	0.5535	2017.14	162	0.166	1033300720	2017.14	162	0.47	1033300719	2017.14	162	0	1033300719	BS_53_S114	61323	5173	3904	1269	605	602	265	81	76	117	59	0	0	0	0	0	0
1033300411	1033300411	BATS	EN592	4	201.384	200	11	20170218	2017.13	223	31.665	64.1683	DM	NA	192.563	3	19.8186	36.5997	0.5362	2017.14	201	0.039	1033300722	2017.14	203	1.46	1033300721	2017.14	203	0	1033300721	BS_54_S115	50535	544	402	134	11	11	0	0	0	0	0	0	0	0	0	0	0
BSAE1703.4.2	9170300402	BIOSSCOPE	AE1703	4	4.106	1	2	20170402	2017.25	1333	31.6661	64.1679	DM	NA	287.785	0	20.1551	36.7315	0.0982	2017.27	2	0.166	1033400902	2017.25	3.936	0	BSAE1703.4.1	2017.25	3.936	0.03	BSAE1703.4.1	C4_1_S25	29516	6492	3297	3195	1622	1619	728	343	129	202	76	101	0	0	34	0	0
BSAE1703.4.8	9170300408	BIOSSCOPE	AE1703	4	121.033	120	8	20170402	2017.25	1333	31.6661	64.1679	DM	NA	287.785	0	20.1146	36.7166	0.1257	2017.27	120	0.263	1033400916	2017.25	120.432	0.13	BSAE1703.4.7	2017.25	120.432	0.05	BSAE1703.4.7	C4_120_S28	22577	3497	2131	1366	860	858	436	212	54	83	46	27	0	0	0	0	0
BSAE1703.4.10	9170300410	BIOSSCOPE	AE1703	4	158.091	160	10	20170402	2017.25	1333	31.6661	64.1679	DM	NA	287.785	0	20.0111	36.6891	0.0672	2017.27	161	0.058	1033400920	2017.25	157.942	0.38	BSAE1703.4.9	2017.25	157.942	0.02	BSAE1703.4.9	C4_160_S29	9514	1186	450	736	486	486	290	83	63	36	14	0	0	0	0	0	0
BSAE1703.4.12	9170300412	BIOSSCOPE	AE1703	4	198.708	200	12	20170402	2017.25	1333	31.6661	64.1679	DM	NA	287.785	0	19.7685	36.649	0.0862	2017.27	200	0.029	1033400922	2017.25	200.194	0.72	BSAE1703.4.11	2017.25	200.194	0.04	BSAE1703.4.11	C4_200_S30	29947	4849	836	4013	3243	3237	2018	308	378	278	94	104	0	0	57	0	0
BSAE1703.4.14	9170300414	BIOSSCOPE	AE1703	4	250.979	250	14	20170402	2017.25	1333	31.6661	64.1679	DM	NA	287.785	0	19.557	36.6159	0.028	2017.27	251	0	1033400924	2017.25	251.498	1.48	BSAE1703.4.13	2017.25	251.498	0.05	BSAE1703.4.13	C4_250_S31	31398	1355	203	1150	919	919	603	77	126	44	37	32	0	0	0	0	0
BSAE1703.4.4	9170300404	BIOSSCOPE	AE1703	4	40.386	40	4	20170402	2017.25	1333	31.6661	64.1679	DM	NA	287.785	0	20.1415	36.7281	0.1673	2017.27	39	0.175	1033400908	2017.25	40.973	0.06	BSAE1703.4.3	2017.25	40.973	0.05	BSAE1703.4.3	C4_40_S26	22579	4014	2361	1653	918	916	420	250	62	97	40	47	0	0	0	0	0
BSAE1703.4.6	9170300406	BIOSSCOPE	AE1703	4	79.016	80	6	20170402	2017.25	1333	31.6661	64.1679	DM	NA	287.785	0	20.1344	36.724	0.1589	2017.27	80	0.419	1033400912	2017.25	80.271	0.09	BSAE1703.4.5	2017.25	80.271	0.01	BSAE1703.4.5	C4_80_S27	39512	8117	4463	3654	2075	2071	1021	357	173	258	115	102	0	0	45	0	0
BSAE1703.8.2	9170300802	BIOSSCOPE	AE1703	8	4.206	1	2	20170402	2017.25	2221	31.6676	64.1714	DM	NA	288.777	0	20.1309	36.731	0.192	2017.27	2	0.166	1033400902	2017.25	4.374	0.03	BSAE1703.8.1	2017.25	4.374	0	BSAE1703.8.1	C8_1_S33	31316	7699	3785	3912	2255	2253	771	682	98	344	121	159	0	0	75	0	0
BSAE1703.8.8	9170300808	BIOSSCOPE	AE1703	8	118.304	120	8	20170402	2017.25	2221	31.6676	64.1714	DM	NA	288.777	0	20.1537	36.7311	0.2143	2017.27	120	0.263	1033400916	2017.25	119.509	0.07	BSAE1703.8.7	2017.25	119.509	0	BSAE1703.8.7	C8_120_S36	46874	6334	3998	2336	1270	1270	467	356	75	199	83	84	0	0	0	0	0
BSAE1703.8.10	9170300810	BIOSSCOPE	AE1703	8	159.937	160	10	20170402	2017.25	2221	31.6676	64.1714	DM	NA	288.777	0	20.1433	36.7331	0.1467	2017.27	161	0.058	1033400920	2017.25	160	0.14	BSAE1703.8.9	2017.25	160	0.01	BSAE1703.8.9	C8_160_S37	30158	6109	3142	2967	1679	1675	607	450	99	281	83	115	0	0	40	0	0
BSAE1703.8.12	9170300812	BIOSSCOPE	AE1703	8	199.71	200	12	20170402	2017.25	2221	31.6676	64.1714	DM	NA	288.777	0	19.8321	36.6683	0.0547	2017.27	200	0.029	1033400922	2017.25	199.71	0.68	BSAE1703.8.12	2017.25	199.71	0.01	BSAE1703.8.12	C8_200_S38	39010	3508	869	2639	1993	1989	1138	209	220	234	54	95	0	0	39	0	0
BSAE1703.8.14	9170300814	BIOSSCOPE	AE1703	8	250.406	250	14	20170402	2017.25	2221	31.6676	64.1714	DM	NA	288.777	0	19.6613	36.6463	0.0698	2017.27	251	0	1033400924	2017.25	250.02	0.69	BSAE1703.8.13	2017.25	250.02	0.03	BSAE1703.8.13	C8_250_S39	33583	3705	495	3210	2608	2606	1755	147	359	169	76	69	0	0	31	0	0
BSAE1703.8.16	9170300816	BIOSSCOPE	AE1703	8	300.925	300	16	20170402	2017.25	2221	31.6676	64.1714	DM	NA	288.777	3	19.433	36.6088	0.0189	2017.27	NA	NA	NA	2017.25	302.196	1.93	BSAE1703.8.15	2017.25	302.196	0.08	BSAE1703.8.15	C8_300_S40	43720	170	21	149	40	40	18	20	0	0	2	0	0	0	0	0	0
BSAE1703.8.4	9170300804	BIOSSCOPE	AE1703	8	40.661	40	4	20170402	2017.25	2221	31.6676	64.1714	DM	NA	288.777	0	20.1412	36.7306	0.2192	2017.27	39	0.175	1033400908	2017.25	40.83	0.07	BSAE1703.8.3	2017.25	40.83	0.01	BSAE1703.8.3	C8_40_S34	31846	7338	4396	2940	1677	1673	659	423	78	250	105	111	0	0	10	0	37
BSAE1703.8.6	9170300806	BIOSSCOPE	AE1703	8	80.024	80	6	20170402	2017.25	2221	31.6676	64.1714	DM	NA	288.777	0	20.1492	36.7311	0.2026	2017.27	80	0.419	1033400912	2017.25	80.024	0.06	BSAE1703.8.6	2017.25	80.024	0.01	BSAE1703.8.6	C8_80_S35	44002	9346	5565	3781	2108	2106	804	533	124	360	121	115	0	0	49	0	0
BSAE1703.11.2	9170301102	BIOSSCOPE	AE1703	11	3.88	1	2	20170403	2017.25	1003	31.6623	64.1662	DM	NA	295.718	0	20.0914	36.7366	0.1362	2017.27	2	0.166	1033400902	2017.25	4.518	0.11	BSAE1703.11.1	2017.25	4.518	0.04	BSAE1703.11.1	C11_1_S41	39935	6518	3520	2995	1675	1671	642	435	115	235	74	122	0	0	48	0	0
BSAE1703.11.8	9170301108	BIOSSCOPE	AE1703	11	119.605	120	8	20170403	2017.25	1003	31.6623	64.1662	DM	NA	295.718	0	20.1268	36.7366	0.1281	2017.27	120	0.263	1033400916	2017.25	121.37	0.13	BSAE1703.11.7	2017.25	121.37	0.02	BSAE1703.11.7	C11_120_S44	43031	6238	3821	2417	1320	1318	548	364	75	172	72	87	0	0	0	0	0
BSAE1703.11.10	9170301110	BIOSSCOPE	AE1703	11	157.76	160	10	20170403	2017.25	1003	31.6623	64.1662	DM	NA	295.718	0	20.1339	36.7371	0.1258	2017.27	161	0.058	1033400920	2017.25	161.526	0.1	BSAE1703.11.9	2017.25	161.526	0.03	BSAE1703.11.9	C11_160_S45	41142	6513	3660	2853	1507	1499	585	377	73	224	94	104	0	0	42	0	0
BSAE1703.11.12	9170301112	BIOSSCOPE	AE1703	11	197.713	200	12	20170403	2017.25	1003	31.6623	64.1662	DM	NA	295.718	0	20.0713	36.7224	0.1076	2017.27	200	0.029	1033400922	2017.25	197.739	0.13	BSAE1703.11.11	2017.25	197.739	0	BSAE1703.11.11	C11_200_S46	36495	5454	2574	2880	1578	1576	677	400	81	243	58	115	0	0	0	0	0
BSAE1703.11.14	9170301114	BIOSSCOPE	AE1703	11	253.816	250	14	20170403	2017.25	1003	31.6623	64.1662	DM	NA	295.718	0	19.6247	36.6512	0.046	2017.27	251	0	1033400924	2017.25	253.2	1.03	BSAE1703.11.13	2017.25	253.2	0.06	BSAE1703.11.13	C11_250_S47	36438	2165	356	1809	1221	1215	719	94	184	79	76	63	0	0	0	0	0
BSAE1703.11.4	9170301104	BIOSSCOPE	AE1703	11	40.024	40	4	20170403	2017.25	1003	31.6623	64.1662	DM	NA	295.718	0	20.1132	36.7367	0.1352	2017.27	39	0.175	1033400908	2017.25	40.616	0.11	BSAE1703.11.3	2017.25	40.616	0.02	BSAE1703.11.3	C11_40_S42	39095	6037	3636	2401	1298	1298	527	350	59	202	83	77	0	0	0	0	0
BSAE1703.11.6	9170301106	BIOSSCOPE	AE1703	11	81.345	80	6	20170403	2017.25	1003	31.6623	64.1662	DM	NA	295.718	0	20.1151	36.7368	0.1245	2017.27	80	0.419	1033400912	2017.25	81.452	0.13	BSAE1703.11.5	2017.25	81.452	0.01	BSAE1703.11.5	C11_80_S43	53981	8076	4435	3637	2029	2027	838	507	94	314	97	124	0	0	53	0	0
BSAE1703.14.2	9170301402	BIOSSCOPE	AE1703	14	3.851	1	2	20170403	2017.25	2220	31.6673	64.1584	DM	NA	239.188	0	20.1024	36.7376	0.1615	2017.27	2	0.166	1033400902	2017.25	4.087	0.06	BSAE1703.14.1	2017.25	4.087	0	BSAE1703.14.1	C14_1_S49	42935	8027	5220	2807	1521	1519	617	390	67	241	80	86	0	0	38	0	0
BSAE1703.14.8	9170301408	BIOSSCOPE	AE1703	14	119.172	120	8	20170403	2017.25	2220	31.6673	64.1584	DM	NA	239.188	0	20.1172	36.7355	0.1734	2017.27	120	0.263	1033400916	2017.25	117.092	0.11	BSAE1703.14.7	2017.25	117.092	0.06	BSAE1703.14.7	C14_120_S52	40890	6792	3843	2949	1617	1617	797	321	78	220	90	70	0	0	41	0	0
BSAE1703.14.10	9170301410	BIOSSCOPE	AE1703	14	158.805	160	10	20170403	2017.25	2220	31.6673	64.1584	DM	NA	239.188	0	19.9582	36.6978	0.083	2017.27	161	0.058	1033400920	2017.25	158.927	0.52	BSAE1703.14.9	2017.25	158.927	0.05	BSAE1703.14.9	C14_160_S53	46780	6002	2487	3515	1838	1829	780	350	160	291	105	102	0	0	39	0	0
BSAE1703.14.12	9170301412	BIOSSCOPE	AE1703	14	200.576	200	12	20170403	2017.25	2220	31.6673	64.1584	DM	NA	239.188	0	19.5354	36.6494	0.0478	2017.27	200	0.029	1033400922	2017.25	200.346	0.94	BSAE1703.14.11	2017.25	200.346	0.04	BSAE1703.14.11	C14_200_S54	34943	2092	506	1586	1229	1227	740	83	203	76	60	29	36	0	0	0	0
BSAE1703.14.14	9170301414	BIOSSCOPE	AE1703	14	250.244	250	14	20170403	2017.25	2220	31.6673	64.1584	DM	NA	239.188	3	19.3463	36.6408	0.0767	2017.27	251	0	1033400924	2017.25	252.069	1.04	BSAE1703.14.13	2017.25	252.069	0.01	BSAE1703.14.13	C14_250_S55	37610	5994	793	5201	3692	3681	2277	110	525	99	272	69	108	0	37	0	0
BSAE1703.14.16	9170301416	BIOSSCOPE	AE1703	14	300.123	300	16	20170403	2017.25	2220	31.6673	64.1584	DM	NA	239.188	3	19.3188	36.6438	0.0531	NA	300	NA	NA	2017.25	298.544	1	BSAE1703.14.15	2017.25	298.544	0.06	BSAE1703.14.15	C14_300_S56	40766	4545	607	3936	2791	2791	1748	147	359	123	230	70	79	0	0	0	0
BSAE1703.14.4	9170301404	BIOSSCOPE	AE1703	14	40.141	40	4	20170403	2017.25	2220	31.6673	64.1584	DM	NA	239.188	0	20.1142	36.7377	0.1981	2017.27	39	0.175	1033400908	2017.25	37.86	0.1	BSAE1703.14.3	2017.25	37.86	0.05	BSAE1703.14.3	C14_40_S50	42397	7858	4315	3543	1877	1874	713	476	128	284	90	113	0	0	27	0	43
BSAE1703.14.6	9170301406	BIOSSCOPE	AE1703	14	81.403	80	6	20170403	2017.25	2220	31.6673	64.1584	DM	NA	239.188	0	20.1174	36.7372	0.1927	2017.27	80	0.419	1033400912	2017.25	79.299	0.09	BSAE1703.14.5	2017.25	79.299	0.05	BSAE1703.14.5	C14_80_S51	36324	4942	2835	2103	1222	1222	496	314	72	152	85	66	0	0	37	0	0
BSAE1703.16.2	9170301602	BIOSSCOPE	AE1703	16	3.93	1	2	20170404	2017.26	1002	31.6674	64.1636	DM	NA	235.221	0	19.9685	36.7216	0.1059	2017.27	2	0.166	1033400902	2017.26	3.93	0.07	BSAE1703.16.2	2017.26	3.93	0.08	BSAE1703.16.2	C16_1_S57	26674	4940	2960	1980	1381	1375	751	243	91	157	37	55	0	0	31	10	0
BSAE1703.16.8	9170301608	BIOSSCOPE	AE1703	16	120.817	120	8	20170404	2017.26	1002	31.6674	64.1636	DM	NA	235.221	0	19.5657	36.6541	0.053	2017.27	120	0.263	1033400916	2017.26	119.546	0.96	BSAE1703.16.7	2017.26	119.546	0.06	BSAE1703.16.7	C16_120_S60	24164	2790	402	2388	1956	1956	1271	139	220	122	63	56	65	0	0	0	0
BSAE1703.16.10	9170301610	BIOSSCOPE	AE1703	16	160.331	160	10	20170404	2017.26	1002	31.6674	64.1636	DM	NA	235.221	0	19.5267	36.6683	0.1918	2017.27	161	0.058	1033400920	2017.26	160.191	0.37	BSAE1703.16.9	2017.26	160.191	0.06	BSAE1703.16.9	C16_160_S61	30353	7404	1045	6359	5461	5461	3579	225	529	500	110	125	170	78	8	29	43
BSAE1703.16.12	9170301612	BIOSSCOPE	AE1703	16	199.476	200	12	20170404	2017.26	1002	31.6674	64.1636	DM	NA	235.221	0	19.3391	36.644	0.044	2017.27	200	0.029	1033400922	2017.26	198.963	1.05	BSAE1703.16.11	2017.26	198.963	0.03	BSAE1703.16.11	C16_200_S62	23011	2085	229	1856	1235	1233	805	90	174	14	86	34	0	0	0	0	0
BSAE1703.16.14	9170301614	BIOSSCOPE	AE1703	16	250.541	250	14	20170404	2017.26	1002	31.6674	64.1636	DM	NA	235.221	3	19.2925	36.6415	0.0391	2017.27	251	0	1033400924	2017.26	251.126	1.06	BSAE1703.16.13	2017.26	251.126	0.08	BSAE1703.16.13	C16_250_S63	23982	722	102	620	280	277	149	64	39	0	25	0	0	0	0	0	0
BSAE1703.16.16	9170301616	BIOSSCOPE	AE1703	16	299.753	300	16	20170404	2017.26	1002	31.6674	64.1636	DM	NA	235.221	3	19.2563	36.6368	0.0304	NA	300	NA	NA	2017.26	300.639	1.21	BSAE1703.16.15	2017.26	300.639	0.09	BSAE1703.16.15	C16_300_S64	28357	688	72	616	225	225	103	57	33	0	32	0	0	0	0	0	0
BSAE1703.16.4	9170301604	BIOSSCOPE	AE1703	16	41.332	40	4	20170404	2017.26	1002	31.6674	64.1636	DM	NA	235.221	0	19.9751	36.721	0.1613	2017.27	39	0.175	1033400908	2017.26	40.132	0.1	BSAE1703.16.3	2017.26	40.132	0.05	BSAE1703.16.3	C16_40_S58	21708	5295	3038	2257	1530	1530	851	229	112	202	32	76	0	0	28	0	0
BSAE1703.16.6	9170301606	BIOSSCOPE	AE1703	16	76.923	80	6	20170404	2017.26	1002	31.6674	64.1636	DM	NA	235.221	0	19.9412	36.7193	0.1652	2017.27	80	0.419	1033400912	2017.26	76.923	0.1	BSAE1703.16.6	2017.26	76.923	0.01	BSAE1703.16.6	C16_80_S59	41475	8151	3850	4301	3542	3542	2086	325	268	393	60	126	107	58	14	46	44
1033401201	1033401201	BATS	AE1704	12	4.571	1	1	20170411	2017.28	1156	31.6669	64.1678	ST	77.4429	212.405	0	20.3603	36.7476	0.0801	2017.27	2	0.166	1033400902	2017.27	3	0.19	1033400901	2017.27	3	0.19	1033400901	BS_61_S122	54317	12888	11618	1270	389	389	294	57	0	27	6	0	0	0	0	0	0
1033401203	1033401203	BATS	AE1704	12	40.199	40	3	20170411	2017.28	1156	31.6669	64.1678	ST	77.4429	212.405	0	20.2835	36.7294	0.1279	2017.27	39	0.175	1033400908	2017.27	40	0.08	1033400907	2017.27	40	0.08	1033400907	BS_62_S123	44842	10370	9563	807	241	241	186	38	0	17	0	0	0	0	0	0	0
1033401205	1033401205	BATS	AE1704	12	80.654	80	5	20170411	2017.28	1156	31.6669	64.1678	ST	77.4429	212.405	0	19.9674	36.7061	0.1662	2017.27	80	0.419	1033400912	2017.27	80	0.47	1033400911	2017.27	80	0.47	1033400911	BS_63_S124	77542	7253	5294	1959	1601	1591	1306	48	169	51	0	0	0	0	0	0	0
1033401207	1033401207	BATS	AE1704	12	119.599	120	7	20170411	2017.28	1156	31.6669	64.1678	ST	77.4429	212.405	0	19.7873	36.685	0.0559	2017.27	120	0.263	1033400916	2017.27	119	0.51	1033400915	2017.27	119	0.51	1033400915	BS_64_S125	63792	6111	4402	1709	1295	1287	982	54	154	71	19	0	0	0	0	0	0
1033401209	1033401209	BATS	AE1704	12	161.376	160	9	20170411	2017.28	1156	31.6669	64.1678	ST	77.4429	212.405	0	19.8016	36.6979	0.0788	2017.27	161	0.058	1033400920	2017.27	161	1.15	1033400919	2017.27	161	1.15	1033400919	BS_65_S126	94256	6715	4992	1723	1299	1295	1018	38	159	44	16	0	0	0	0	0	0
1033401211	1033401211	BATS	AE1704	12	198.962	200	11	20170411	2017.28	1156	31.6669	64.1678	ST	77.4429	212.405	0	19.7297	36.6912	0.0467	2017.27	200	0.029	1033400922	2017.27	200	0.89	1033400921	2017.27	200	0.89	1033400921	BS_66_S127	73740	4122	2646	1476	1054	1049	808	0	167	27	3	0	0	30	0	0	0
1033401213	1033401213	BATS	AE1704	12	251.38	250	13	20170411	2017.28	1156	31.6669	64.1678	ST	77.4429	212.405	3	19.3784	36.6424	0.0307	2017.27	251	0	1033400924	2017.27	252	2.38	1033400923	2017.27	252	2.38	1033400923	BS_67_S128	56429	1539	576	963	545	545	390	0	114	0	20	0	0	0	0	0	0
1033401215	1033401215	BATS	AE1704	12	300.154	300	15	20170411	2017.28	1156	31.6669	64.1678	ST	77.4429	212.405	3	19.3331	36.6398	0.0183	NA	300	NA	NA	NA	300	NA		2017.27	NA	NA		BS_68_S129	72126	480	227	253	20	17	11	0	0	0	0	0	0	0	0	0	0
2033400201	2033400201	BATS	AE1705	2	4.315	1	1	20170418	2017.29	1104	31.6671	64.1666	ST	57.5887	59.5747	0	21.493	36.8526	0.022	2017.29	4	0.049	2033400102	2017.27	3	0.19	1033400901	2017.27	3	0.19	1033400901	BS_73_S134	97981	12480	9591	2874	54	28	0	0	0	0	0	0	0	0	0	0	0
2033400203	2033400203	BATS	AE1705	2	40.618	40	3	20170418	2017.29	1104	31.6671	64.1666	ST	57.5887	59.5747	0	21.2315	36.8156	0.0455	2017.29	41	0.107	2033400104	2017.27	40	0.08	1033400907	2017.27	40	0.08	1033400907	BS_74_S135	69667	10086	8550	1520	30	10	0	10	0	0	0	0	0	0	0	0	0
2033400205	2033400205	BATS	AE1705	2	81.052	80	5	20170418	2017.29	1104	31.6671	64.1666	ST	57.5887	59.5747	3	20.1003	36.6486	0.0635	2017.29	79	0.224	2033400106	2017.27	80	0.47	1033400911	2017.27	80	0.47	1033400911	BS_75_S136	64733	4133	2874	1257	53	45	0	0	11	0	0	0	0	0	0	0	0
2033400207	2033400207	BATS	AE1705	2	121.353	120	7	20170418	2017.29	1104	31.6671	64.1666	ST	57.5887	59.5747	3	19.9381	36.6675	0.0543	2017.29	121	0.117	2033400108	2017.27	119	0.51	1033400915	2017.27	119	0.51	1033400915	BS_76_S137	87249	5339	2978	2356	1357	1346	783	153	212	62	128	0	0	0	0	0	0
2033400209	2033400209	BATS	AE1705	2	160.507	160	9	20170418	2017.29	1104	31.6671	64.1666	ST	57.5887	59.5747	3	19.6686	36.625	0.0285	2017.29	162	0.039	2033400110	2017.27	161	1.15	1033400919	2017.27	161	1.15	1033400919	BS_77_S138	89770	2380	960	1420	917	912	587	104	123	33	65	0	0	0	0	0	0
2033400211	2033400211	BATS	AE1705	2	199.465	200	11	20170418	2017.29	1104	31.6671	64.1666	ST	57.5887	59.5747	3	19.5604	36.6144	0.0196	2017.29	200	0.019	2033400112	2017.27	200	0.89	1033400921	2017.27	200	0.89	1033400921	BS_78_S139	88491	304	100	204	22	22	4	0	0	0	0	0	0	0	0	0	18
2033400213	2033400213	BATS	AE1705	2	250.445	250	13	20170418	2017.29	1104	31.6671	64.1666	ST	57.5887	59.5747	3	19.441	36.6256	0.0187	2017.29	250	0	2033400114	2017.27	252	2.38	1033400923	2017.27	252	2.38	1033400923	BS_79_S140	86835	245	60	183	14	14	10	0	0	0	0	0	0	0	0	0	0
1033500701	1033500701	BATS	AE1707	7	4.325	1	1	20170509	2017.35	1105	31.6671	64.1645	SS	NA	NA	NA	22.8813	36.8074	0.0234	2017.36	4	0.029	1033501002	2017.36	4	0	1033501001	2017.36	4	0	1033501001	BS_81_S142	81901	6122	4509	1613	25	15	0	0	0	0	0	0	0	0	0	0	0
1033500703	1033500703	BATS	AE1707	7	20.114	20	3	20170509	2017.35	1105	31.6671	64.1645	SS	NA	NA	NA	22.8708	36.8068	0.0295	2017.36	20	0.039	1033501006	2017.36	20	0	1033501005	2017.36	20	0	1033501005	BS_82_S143	40613	5369	4794	566	6	4	0	0	0	0	0	0	0	0	0	0	0
1033500705	1033500705	BATS	AE1707	7	39.859	40	5	20170509	2017.35	1105	31.6671	64.1645	SS	NA	NA	NA	21.4478	36.8084	0.0473	2017.36	40	0.049	1033501008	2017.36	40	0	1033501007	2017.36	40	0	1033501007	BS_83_S144	29338	4109	3649	460	9	6	0	2	0	0	0	0	0	0	0	0	0
1033500707	1033500707	BATS	AE1707	7	81.174	80	7	20170509	2017.35	1105	31.6671	64.1645	SS	NA	NA	NA	20.9445	36.7611	0.1087	2017.36	81	0.175	1033501012	2017.36	80	0	1033501011	2017.36	80	0	1033501011	BS_84_S145	36311	3715	2751	960	301	298	141	0	97	0	58	0	0	0	0	0	0
1033500701	1033500701	BATS	AE1707	7	4.325	1	1	20170509	2017.35	1105	31.6671	64.1645	SS	NA	NA	NA	22.8813	36.8074	0.0234	2017.36	4	0.029	1033501002	2017.36	4	0	1033501001	2017.36	4	0	1033501001	BS81a_S1	39145	2582	1972	610	13	6	0	0	0	0	0	0	0	0	0	0	0
1033500703	1033500703	BATS	AE1707	7	20.114	20	3	20170509	2017.35	1105	31.6671	64.1645	SS	NA	NA	NA	22.8708	36.8068	0.0295	2017.36	20	0.039	1033501006	2017.36	20	0	1033501005	2017.36	20	0	1033501005	BS82a_S2	33016	3477	3153	324	6	3	0	0	0	0	0	0	0	0	0	0	0
1033500705	1033500705	BATS	AE1707	7	39.859	40	5	20170509	2017.35	1105	31.6671	64.1645	SS	NA	NA	NA	21.4478	36.8084	0.0473	2017.36	40	0.049	1033501008	2017.36	40	0	1033501007	2017.36	40	0	1033501007	BS83a_S3	74916	8736	7625	1108	25	21	5	8	0	0	0	0	0	0	0	0	0
1033500707	1033500707	BATS	AE1707	7	81.174	80	7	20170509	2017.35	1105	31.6671	64.1645	SS	NA	NA	NA	20.9445	36.7611	0.1087	2017.36	81	0.175	1033501012	2017.36	80	0	1033501011	2017.36	80	0	1033501011	BS84a_S4	29335	2415	1856	559	240	238	120	12	80	0	26	0	0	0	0	0	0
1033500712	1033500712	BATS	AE1707	7	159.293	160	12	20170509	2017.35	1105	31.6671	64.1645	SS	NA	NA	NA	20.0697	36.6717	0.0693	2017.36	160	0.127	1033501020	2017.36	160	0.75	1033501019	2017.36	160	0	1033501019	BS86a_S6	41360	325	234	91	12	9	0	0	0	0	0	0	0	0	0	0	0
2033500515	2033500515	BATS	AE1708	5	201.073	200	15	20170531	2017.41	856	31.6664	64.1665	SS	96.3043	22.8386	3	19.4864	36.651	0.0252	2017.45	201	0.002	1033601022	2017.45	201	1.71	1033601021	2017.45	201	0.06	1033601021	BS98a_S18	17555	185	46	139	55	55	26	0	22	0	7	0	0	0	0	0	0
1033601301	1033601301	BATS	AE1709	13	3.89	1	1	20170615	2017.45	959	31.619	64.1011	SS	98.2892	14.8957	0	25.5039	36.7417	0.0329	2017.45	2	0.046	1033601002	2017.45	2	0	1033601001	2017.45	2	0	1033601001	BS_101_S9	20759	3921	3676	245	14	12	0	0	0	0	0	12	0	0	0	0	0
1033601303	1033601303	BATS	AE1709	13	39.67	40	3	20170615	2017.45	959	31.619	64.1011	SS	98.2892	14.8957	1	21.5969	36.725	0.0522	2017.45	40	0.089	1033601008	2017.45	40	0	1033601007	2017.45	40	0	1033601007	BS_102_S10	33102	4024	3725	299	18	18	0	0	0	0	0	0	0	0	0	0	0
1033601307	1033601307	BATS	AE1709	13	120.752	120	7	20170615	2017.45	959	31.619	64.1011	SS	98.2892	14.8957	2	19.5802	36.6467	0.0915	2017.45	121	0.152	1033601016	2017.45	120	1.22	1033601015	2017.45	120	0.03	1033601015	BS_104_S12	17173	1119	566	553	210	210	85	0	79	0	37	0	0	0	0	0	0
1033601309	1033601309	BATS	AE1709	13	160.648	160	9	20170615	2017.45	959	31.619	64.1011	SS	98.2892	14.8957	3	19.4178	36.6505	0.0151	2017.45	160	0.037	1033601020	2017.45	160	1.44	1033601019	2017.45	160	0.04	1033601019	BS_105_S13	32120	144	40	104	32	30	10	0	16	0	0	0	0	4	0	0	0
1033701704	1033701704	BATS	AE1713	17	39.255	40	4	20170720	2017.55	1220	31.667	64.1657	SS	102.26	14.8953	1	23.7188	36.6648	0.0372	2017.55	40	0.065	1033701208	2017.45	40	0	1033601007	2017.45	40	0	1033601007	BS_114_S22	64379	6721	6058	652	21	19	0	0	0	0	0	0	0	0	0	0	0
1033701707	1033701707	BATS	AE1713	17	80.555	80	7	20170720	2017.55	1220	31.667	64.1657	SS	102.26	14.8953	2	20.5	36.6828	0.1112	2017.55	81	0.189	1033701212	2017.45	80	0.08	1033601011	2017.45	80	0	1033601011	BS_115_S23	63817	10417	9563	851	11	9	0	0	0	0	0	0	0	0	0	0	0
1033701709	1033701709	BATS	AE1713	17	121.339	120	9	20170720	2017.55	1220	31.667	64.1657	SS	102.26	14.8953	2	19.6821	36.6546	0.1713	2017.55	119	0.245	1033701216	2017.45	120	1.22	1033601015	2017.45	120	0.03	1033601015	BS_116_S24	42151	5745	3455	2287	1023	1023	234	0	591	0	106	8	0	0	0	0	0
1033701712	1033701712	BATS	AE1713	17	159.347	160	12	20170720	2017.55	1220	31.667	64.1657	SS	102.26	14.8953	3	19.4217	36.6467	0.0526	2017.55	161	0.054	1033701219	2017.45	160	1.44	1033601019	2017.45	160	0.04	1033601019	BS_117_S25	33388	611	219	392	121	119	12	0	70	0	37	0	0	0	0	0	0
1033701713	1033701713	BATS	AE1713	17	200.128	200	13	20170720	2017.55	1220	31.667	64.1657	SS	102.26	14.8953	3	19.2472	36.6283	0.0262	2017.55	201	0.005	1033701222	2017.45	201	1.71	1033601021	2017.45	201	0.06	1033601021	BS_118_S26	34773	140	57	81	24	24	0	0	0	0	10	0	0	0	0	0	0
1033801501	1033801501	BATS	AE1715	15	2.939	1	1	20170817	2017.63	1712	31.668	64.165	SS	119.133	27.804	0	29.1304	36.8431	0.0136	2017.62	2	0.035	1033801102	2017.7	2	0	1033900701	2017.7	2	0	1033900701	BS_124_S32	52300	2206	1478	721	32	9	0	0	0	0	0	0	0	0	0	0	0
1033801504	1033801504	BATS	AE1715	15	39.587	40	4	20170817	2017.63	1712	31.668	64.165	SS	119.133	27.804	1	23.7911	36.8116	0.0388	2017.62	42	0.056	1033801108	2017.7	41	0	1033900707	2017.7	41	0	1033900707	BS_125_S33	76628	5543	4792	734	30	20	0	0	0	0	0	0	0	0	0	0	0
1033801509	1033801509	BATS	AE1715	15	120.004	120	9	20170817	2017.63	1712	31.668	64.165	SS	119.133	27.804	2	19.9196	36.6673	0.2147	2017.62	121	0.299	1033801116	2017.7	121	1.27	1033900715	2017.7	121	0.03	1033900715	BS_126_S34	71465	8118	5569	2549	1130	1121	138	0	699	5	94	0	0	0	0	0	0
1033801512	1033801512	BATS	AE1715	15	159.308	160	12	20170817	2017.63	1712	31.668	64.165	SS	119.133	27.804	2	19.5014	36.6441	0.0682	2017.62	160	0.055	1033801120	2017.7	162	1.77	1033900719	2017.7	162	0.04	1033900719	BS_127_S35	72408	2904	1612	1284	231	229	0	0	146	0	80	0	0	0	0	0	3
1033801513	1033801513	BATS	AE1715	15	199.208	200	13	20170817	2017.63	1712	31.668	64.165	SS	119.133	27.804	3	19.3517	36.6406	0.0319	2017.62	200	0.006	1033801122	2017.7	201	1.96	1033900721	2017.7	201	0.04	1033900721	BS_128_S36	51934	311	98	213	13	13	0	0	0	0	4	0	0	0	0	0	0
1033901102	1033901102	BATS	AE1718	11	3.802	1	2	20170914	2017.7	1208	31.6629	64.1649	SS	104.245	34.7542	0	28.0683	36.4042	0.0237	2017.7	2	0.051	1033900702	2017.7	2	0	1033900701	2017.7	2	0	1033900701	BS_135_S43	64910	6922	6442	480	35	18	0	0	0	0	0	0	0	0	0	0	0
1033901104	1033901104	BATS	AE1718	11	40.856	40	4	20170914	2017.7	1208	31.6629	64.1649	SS	104.245	34.7542	1	26.2068	36.5977	0.0512	2017.7	40	0.076	1033900708	2017.7	41	0	1033900707	2017.7	41	0	1033900707	BS_136_S44	73712	9616	9243	366	13	13	0	0	0	0	0	0	0	0	0	0	0
1033901107	1033901107	BATS	AE1718	11	82.263	80	7	20170914	2017.7	1208	31.6629	64.1649	SS	104.245	34.7542	2	21.6989	36.7159	0.1264	2017.7	81	0.253	1033900712	2017.7	81	0	1033900711	2017.7	81	0	1033900711	BS_137_S45	69206	10344	10081	263	9	7	0	0	0	0	0	0	0	0	0	0	0
1033901109	1033901109	BATS	AE1718	11	118.9	120	9	20170914	2017.7	1208	31.6629	64.1649	SS	104.245	34.7542	2	20.2666	36.6846	0.1541	2017.7	121	0.314	1033900716	2017.7	121	1.27	1033900715	2017.7	121	0.03	1033900715	BS_138_S46	64820	5866	4880	986	99	95	0	0	85	0	10	0	0	0	0	0	0
1033901112	1033901112	BATS	AE1718	11	161.507	160	12	20170914	2017.7	1208	31.6629	64.1649	SS	104.245	34.7542	3	19.6713	36.6493	0.0589	2017.7	160	0.05	1033900720	2017.7	162	1.77	1033900719	2017.7	162	0.04	1033900719	BS_139_S47	71876	1224	874	347	34	32	0	0	25	0	7	0	0	0	0	0	0
1034000401	1034000401	BATS	AE1722	4	9.543	1	1	20171017	2017.79	2143	31.665	64.1667	AT	91.3418	51.6325	0	26.0133	36.54	0.0503	2017.8	3	0.059	1034000602	2017.8	3	0	1034000601	2017.8	3	0	1034000601	BS_147_S55	76517	9435	8744	681	23	13	0	0	0	0	0	0	0	0	0	0	0
1034000403	1034000403	BATS	AE1722	4	40.409	40	3	20171017	2017.79	2143	31.665	64.1667	AT	91.3418	51.6325	0	26.0043	36.5369	0.0544	2017.8	40	0.107	1034000608	2017.8	39	0	1034000607	2017.8	39	0	1034000607	BS_148_S56	54853	6938	6359	579	10	4	0	0	0	0	0	0	0	0	0	0	0
1034000405	1034000405	BATS	AE1722	4	78.651	80	5	20171017	2017.79	2143	31.665	64.1667	AT	91.3418	51.6325	2	22.3692	36.7433	0.174	2017.8	80	0.38	1034000612	2017.8	80	0	1034000611	2017.8	80	0	1034000611	BS_149_S57	34617	4112	3795	317	11	11	0	0	7	0	0	0	0	0	0	0	0
1034101601	1034101601	BATS	AE1726	16	1.79	1	1	20171119	2017.88	1214	31.667	64.1696	AT	67.5163	81.4143	0	24.5019	36.5765	0.0767	2017.88	4	0.049	1034101202	2017.88	3	0	1034101201	2017.88	3	0	1034101201	BS_159_S67	66923	11421	10604	814	7	7	0	0	0	0	0	0	0	0	0	0	0
1034101603	1034101603	BATS	AE1726	16	40.87	40	3	20171119	2017.88	1214	31.667	64.1696	AT	67.5163	81.4143	0	24.4973	36.5756	0.113	2017.88	40	0.078	1034101208	2017.88	40	0	1034101207	2017.88	40	0.06	1034101207	BS_160_S68	49934	10289	9279	1007	23	11	0	0	0	0	0	0	0	0	0	0	0
1034101605	1034101605	BATS	AE1726	16	80.076	80	5	20171119	2017.88	1214	31.667	64.1696	AT	67.5163	81.4143	2	24.3427	36.7282	0.0842	2017.88	79	0.254	1034101212	2017.88	80	0.09	1034101211	2017.88	80	0	1034101211	BS_161_S69	93365	5719	5443	276	80	65	0	0	0	0	0	0	0	0	0	0	0
1034101607	1034101607	BATS	AE1726	16	119.315	120	7	20171119	2017.88	1214	31.667	64.1696	AT	67.5163	81.4143	3	22.5501	36.823	0.0939	2017.88	119	0.312	1034101216	2017.88	118	0.96	1034101215	2017.88	118	0.04	1034101215	BS_162_S70	115559	5407	3828	1553	46	40	0	0	32	0	8	0	0	0	0	0	0
1034101609	1034101609	BATS	AE1726	16	160.585	160	9	20171119	2017.88	1214	31.667	64.1696	AT	67.5163	81.4143	3	20.49	36.6956	0.064	2017.88	161	0.049	1034101220	2017.88	161	1.05	1034101219	2017.88	161	0.03	1034101219	BS_163_S71	78366	4854	3969	883	72	72	0	0	51	0	21	0	0	0	0	0	0
1034201302	1034201302	BATS	AE1728	13	4.951	1	2	20171214	2017.95	1244	31.519	64.234	AT	126.081	120.127	0	23.1262	36.668	0.0775	2017.95	10	0.127	1034201104	2017.95	6	0	1034201101	2017.95	6	0	1034201101	BS_171_S79	58921	5679	4974	699	140	140	10	0	0	0	0	0	0	0	0	111	0
1034201303	1034201303	BATS	AE1728	13	38.603	40	3	20171214	2017.95	1244	31.519	64.234	AT	126.081	120.127	0	23.1383	36.6672	0.099	2017.95	41	0.127	1034201107	2017.95	41	0	1034201108	2017.95	41	0	1034201108	BS_172_S80	50673	5329	4596	733	110	108	10	0	0	0	0	0	0	0	0	86	0
1034201305	1034201305	BATS	AE1728	13	80.059	80	5	20171214	2017.95	1244	31.519	64.234	AT	126.081	120.127	0	23.143	36.667	0.1035	2017.95	80	0.107	1034201111	2017.95	80	0	1034201112	2017.95	80	0	1034201112	BS_173_S81	79809	8862	7429	1433	231	216	11	0	0	0	0	0	0	0	0	178	0
1034201307	1034201307	BATS	AE1728	13	121.276	120	7	20171214	2017.95	1244	31.519	64.234	AT	126.081	120.127	2	22.2903	36.7104	0.121	2017.95	122	0.117	1034201116	2017.95	124	0.05	1034201115	2017.95	124	0	1034201115	BS_174_S82	70428	5722	4794	921	150	143	35	0	34	0	33	0	0	0	0	39	0
1034201313	1034201313	BATS	AE1728	13	251.066	250	13	20171214	2017.95	1244	31.519	64.234	AT	126.081	120.127	3	19.3454	36.6356	0.0203	2017.95	251	0	1034201124	2017.95	252	2.01	1034201123	2017.95	252	0.05	1034201123	BS_177_S85	85945	31	20	7	5	5	0	0	0	0	0	0	0	0	0	5	0
1034301201	1034301201	BATS	AE1802	12	4.339	1	1	20180117	2018.05	1435	31.6401	64.1466	DM	NA	115.163	0	21.7227	36.623	0.0412	2018.04	4	0.068	1034300902	2018.04	4	0	1034300901	2018.04	4	0	1034300901	BS_183_S21	39323	5355	4946	409	19	19	0	14	0	0	0	0	0	0	0	0	0
1034301203	1034301203	BATS	AE1802	12	39.494	40	3	20180117	2018.05	1435	31.6401	64.1466	DM	NA	115.163	0	21.7326	36.7167	0.1261	2018.04	40	0.117	1034300908	2018.04	41	0	1034300907	2018.04	41	0	1034300907	BS_184_S22	53973	5071	4720	351	4	4	0	4	0	0	0	0	0	0	0	0	0
1034301205	1034301205	BATS	AE1802	12	80.289	80	5	20180117	2018.05	1435	31.6401	64.1466	DM	NA	115.163	0	21.7096	36.716	0.1073	2018.04	81	0.136	1034300912	2018.04	81	0.06	1034300911	2018.04	81	0	1034300911	BS_185_S23	30637	1973	1819	154	14	10	0	7	0	0	0	0	0	0	0	0	0
1034301207	1034301207	BATS	AE1802	12	119.739	120	7	20180117	2018.05	1435	31.6401	64.1466	DM	NA	115.163	3	20.9762	36.7075	0.0584	2018.04	119	0.039	1034300916	2018.04	119	0.22	1034300915	2018.04	119	0	1034300915	BS_186_S24	57962	1627	1399	228	15	15	0	15	0	0	0	0	0	0	0	0	0
1034301209	1034301209	BATS	AE1802	12	158.522	160	9	20180117	2018.05	1435	31.6401	64.1466	DM	NA	115.163	3	20.0947	36.6725	0.0355	2018.04	159	0.01	1034300920	2018.04	160	1.41	1034300919	2018.04	160	0.04	1034300919	BS_187_S25	51224	642	439	203	6	4	0	0	0	0	0	0	0	0	0	0	0
1034401301	1034401301	BATS	AE1805	13	5.256	1	1	20180212	2018.12	1000	31.6656	64.1644	DM	NA	121.117	0	20.8258	36.7963	0.0775	2018.11	5	0.088	1034401002	2018.11	5	0	1034401001	2018.11	5	0	1034401001	BS_195_S33	59682	10222	9402	820	92	92	8	45	0	11	19	0	0	0	0	0	0
1034401303	1034401303	BATS	AE1805	13	41.209	40	3	20180212	2018.12	1000	31.6656	64.1644	DM	NA	121.117	0	20.7762	36.7989	0.0841	2018.11	40	0.107	1034401008	2018.11	40	0	1034401007	2018.11	40	0	1034401007	BS_196_S34	80213	12532	11292	1240	186	186	36	91	0	37	22	0	0	0	0	0	0
1034401305	1034401305	BATS	AE1805	13	80.64	80	5	20180212	2018.12	1000	31.6656	64.1644	DM	NA	121.117	0	20.5771	36.7935	0.1505	2018.11	82	0.156	1034401012	2018.11	81	0.07	1034401011	2018.11	81	0	1034401011	BS_197_S35	70179	9148	8545	598	131	131	25	65	0	17	24	0	0	0	0	0	0
1034401307	1034401307	BATS	AE1805	13	120.082	120	7	20180212	2018.12	1000	31.6656	64.1644	DM	NA	121.117	2	20.3234	36.7468	0.0765	2018.11	121	0.117	1034401016	2018.11	120	0.04	1034401015	2018.11	120	0	1034401015	BS_198_S36	72512	3505	2740	765	404	401	62	110	0	94	133	0	0	0	0	0	0
2034400102	2034400102	BATS	AE1806	1	3.332	1	2	20180226	2018.16	2003	31.6664	64.1664	DM	NA	82.4029	0	21.3326	36.8048	0.036	2018.16	4	0.019	2034400302	2018.16	5	0	2034400301	2018.16	5	0	2034400301	BS_207_S45	64868	7900	5611	2272	24	21	0	21	0	0	0	0	0	0	0	0	0
2034400106	2034400106	BATS	AE1806	1	41.045	40	6	20180226	2018.16	2003	31.6664	64.1664	DM	NA	82.4029	0	20.9808	36.7976	0.0664	2018.16	39	0.019	2034400308	2018.16	39	0	2034400307	2018.16	39	0	2034400307	BS_208_S46	40365	3667	3129	538	11	11	0	7	0	0	0	0	0	0	0	0	0
2034400112	2034400112	BATS	AE1806	1	99.394	100	12	20180226	2018.16	2003	31.6664	64.1664	DM	NA	82.4029	2	20.7119	36.7793	0.1758	2018.16	100	0.234	2034400314	2018.16	100	0.04	2034400313	2018.16	100	0	2034400313	BS_209_S47	26661	3888	3453	435	109	107	9	53	0	24	17	0	0	0	0	0	0
2034400114	2034400114	BATS	AE1806	1	120.009	120	14	20180226	2018.16	2003	31.6664	64.1664	DM	NA	82.4029	2	20.5776	36.7471	0.1039	2018.16	120	0.078	2034400316	2018.16	121	0.27	2034400315	2018.16	121	0	2034400315	BS_210_S48	33108	1427	1040	387	186	186	60	66	0	19	41	0	0	0	0	0	0
2034400117	2034400117	BATS	AE1806	1	160.134	160	17	20180226	2018.16	2003	31.6664	64.1664	DM	NA	82.4029	3	19.459	36.629	0.0533	2018.16	160	0.01	2034400320	2018.16	160	2.42	2034400319	2018.16	160	0.06	2034400319	BS_211_S49	20363	883	710	173	12	9	0	0	0	0	0	0	0	0	0	0	0
2034400118	2034400118	BATS	AE1806	1	200.339	200	18	20180226	2018.16	2003	31.6664	64.1664	DM	NA	82.4029	3	18.9292	36.5891	0.0255	2018.16	200	0	2034400322	2018.16	200	3.18	2034400321	2018.16	200	0.12	2034400321	BS_212_S50	48374	236	143	93	2	2	0	0	0	0	0	0	0	0	0	0	0
2034500501	2034500501	BATS	AE1809	5	4.717	1	1	20180325	2018.23	2105	31.6699	64.1576	DM	NA	173.711	0	20.1855	36.781	0.1585	2018.23	4	0.156	2034500402	2018.2	4	0.05	1034500501	2018.2	4	0	1034500501	BS_215_S53	50611	3617	2701	916	371	368	204	79	0	26	21	0	0	0	0	38	0
2034500503	2034500503	BATS	AE1809	5	39.942	40	3	20180325	2018.23	2105	31.6699	64.1576	DM	NA	173.711	0	20.0853	36.7767	0.1792	2018.23	40	0.273	2034500408	2018.2	40	0.06	1034500507	2018.2	40	0	1034500507	BS_216_S54	50790	3909	3162	747	340	340	237	62	16	13	12	0	0	0	0	0	0
2034500505	2034500505	BATS	AE1809	5	78.69	80	5	20180325	2018.23	2105	31.6699	64.1576	DM	NA	173.711	0	20.0703	36.7774	0.1739	2018.23	79	0.312	2034500412	2018.2	79	0.07	1034500511	2018.2	79	0	1034500511	BS_217_S55	25835	1858	1527	331	145	143	104	29	0	0	6	0	0	0	0	0	0
2034500506	2034500506	BATS	AE1809	5	120.294	120	6	20180325	2018.23	2105	31.6699	64.1576	DM	NA	173.711	0	20.0723	36.7783	0.1677	2018.23	119	0.244	2034500416	2018.2	121	0.15	1034500515	2018.2	121	0	1034500515	BS_218_S56	40419	2183	1704	479	215	215	149	40	0	0	12	0	0	0	0	14	0
2034500507	2034500507	BATS	AE1809	5	157.669	160	7	20180325	2018.23	2105	31.6699	64.1576	DM	NA	173.711	0	20.0615	36.7755	0.1399	2018.23	140	0.136	2034500418	2018.2	160	2.92	1034500519	2018.2	160	0.12	1034500519	BS_219_S57	24347	1309	982	327	106	106	75	25	0	0	6	0	0	0	0	0	0
1034601201	1034601201	BATS	AE1810	12	4.047	1	1	20180416	2018.29	1017	31.6667	64.1667	ST	75.4583	41.7037	0	20.8801	36.7818	0.0369	2018.28	3	0.049	1034600602	2018.28	4	0	1034600601	2018.28	4	0	1034600601	BS_227_S65	43465	2887	1685	1202	35	30	0	30	0	0	0	0	0	0	0	0	0
1034601203	1034601203	BATS	AE1810	12	40.374	40	3	20180416	2018.29	1017	31.6667	64.1667	ST	75.4583	41.7037	0	20.6108	36.772	0.0622	2018.28	40	0.078	1034600608	2018.28	40	0	1034600607	2018.28	40	0.03	1034600607	BS_228_S66	62437	6171	4336	1835	49	37	0	30	0	0	0	0	0	0	0	0	0
1034601205	1034601205	BATS	AE1810	12	81.517	80	5	20180416	2018.29	1017	31.6667	64.1667	ST	75.4583	41.7037	2	19.8811	36.7623	0.1825	2018.28	79	0.448	1034600612	2018.28	80	0.48	1034600611	2018.28	80	0	1034600611	BS_229_S67	35169	3756	2108	1648	1179	1179	558	212	76	93	186	54	0	0	0	0	0
1034601207	1034601207	BATS	AE1810	12	119.981	120	7	20180416	2018.29	1017	31.6667	64.1667	ST	75.4583	41.7037	3	19.8487	36.7611	0.0518	2018.28	121	0.01	1034600616	2018.28	121	2.33	1034600615	2018.28	121	0.1	1034600615	BS_230_S68	29507	710	257	453	310	310	159	83	0	23	43	0	0	0	0	0	0
1034601209	1034601209	BATS	AE1810	12	160.639	160	9	20180416	2018.29	1017	31.6667	64.1667	ST	75.4583	41.7037	3	19.2088	36.6388	0.027	2018.28	161	0	1034600620	2018.28	161	2.95	1034600619	2018.28	161	0.13	1034600619	BS_231_S69	26830	226	59	163	66	66	27	39	0	0	0	0	0	0	0	0	0
1034601211	1034601211	BATS	AE1810	12	200.382	200	11	20180416	2018.29	1017	31.6667	64.1667	ST	75.4583	41.7037	4	18.4993	36.5463	0.0226	2018.28	201	0	1034600621	2018.28	201	3.69	1034600621	2018.28	201	0.18	1034600621	BS_232_S70	39626	106	42	64	2	2	0	0	0	0	0	0	0	0	0	0	0
2034601103	2034601103	BATS	AE1811	11	39.33	40	3	20180425	2018.32	2340	31.6688	64.168	SS	91.3394	53.6171	0	20.9255	36.7939	0.0722	2018.32	41	0.068	2034601407	2018.32	41	0	2034601407	2018.32	41	0	2034601407	BS_240_S78	27880	2174	1548	618	2	2	0	0	0	0	0	0	0	0	0	0	0
2034601105	2034601105	BATS	AE1811	11	80.148	80	5	20180425	2018.32	2340	31.6688	64.168	SS	91.3394	53.6171	2	19.8975	36.7661	0.2553	2018.32	81	0.234	2034601411	2018.32	81	0	2034601411	2018.32	81	0	2034601411	BS_241_S79	10009	1482	1388	94	11	11	0	11	0	0	0	0	0	0	0	0	0
2034601107	2034601107	BATS	AE1811	11	120.391	120	7	20180425	2018.32	2340	31.6688	64.168	SS	91.3394	53.6171	3	19.8734	36.7689	0.0684	2018.32	121	0.078	2034601416	2018.32	119	0.49	2034601415	2018.32	119	0	2034601415	BS_242_S80	33573	661	385	276	122	122	83	17	0	11	11	0	0	0	0	0	0
1034701601	1034701601	BATS	AE1814	16	3.198	1	1	20180525	2018.4	1040	31.6695	64.1674	SS	96.3042	18.8674	0	24.4135	36.6897	0.0387	2018.39	5	0.029	1034701202	2018.39	4	0	1034701201	2018.39	4	0	1034701201	BS_247_S85	21191	603	222	381	3	3	0	0	0	0	0	0	0	0	0	0	0
1034701603	1034701603	BATS	AE1814	16	40.524	40	3	20180525	2018.4	1040	31.6695	64.1674	SS	96.3042	18.8674	1	20.4814	36.724	0.0501	2018.39	41	0.059	1034701208	2018.39	41	0	1034701207	2018.39	41	0	1034701207	BS_248_S86	45370	1362	1042	320	8	5	0	0	0	0	0	0	0	0	0	0	5
1034701605	1034701605	BATS	AE1814	16	81.373	80	5	20180525	2018.4	1040	31.6695	64.1674	SS	96.3042	18.8674	2	19.8484	36.7085	0.1441	2018.39	80	0.127	1034701212	2018.39	80	0	1034701211	2018.39	80	0	1034701211	BS_249_S87	55342	4671	4153	518	19	19	0	10	0	0	0	0	0	0	0	0	0
1034701607	1034701607	BATS	AE1814	16	120.605	120	7	20180525	2018.4	1040	31.6695	64.1674	SS	96.3042	18.8674	2	19.5366	36.6951	0.1659	2018.39	120	0.312	1034701216	2018.39	121	1.01	1034701215	2018.39	121	0	1034701215	BS_250_S88	35651	2485	1303	1182	845	845	324	92	280	25	124	0	0	0	0	0	0
1034701609	1034701609	BATS	AE1814	16	159.824	160	9	20180525	2018.4	1040	31.6695	64.1674	SS	96.3042	18.8674	3	19.4315	36.6859	0.0616	2018.39	162	0.019	1034701220	2018.39	162	1.47	1034701219	2018.39	162	0.03	1034701219	BS_251_S89	38691	726	164	562	337	337	158	41	89	0	49	0	0	0	0	0	0
1034701611	1034701611	BATS	AE1814	16	201.056	200	11	20180525	2018.4	1040	31.6695	64.1674	SS	96.3042	18.8674	3	19.3659	36.6842	0.0271	2018.39	200	NA	NA	2018.39	202	1.55	1034701221	2018.39	202	0.04	1034701221	BS_252_S90	30636	68	4	64	10	10	0	0	5	0	5	0	0	0	0	0	0
1034800901	1034800901	BATS	AE1817	9	3.796	1	1	20180614	2018.45	920	31.6671	64.1677	SS	100.274	26.811	0	25.4147	36.5502	0.0416	2018.45	4	0.039	1034801302	2018.45	4	0	1034801301	2018.45	4	0	1034801301	BS_259_S97	81848	5486	4677	792	13	13	0	0	0	0	0	0	0	0	0	0	0
1034800903	1034800903	BATS	AE1817	9	40.821	40	3	20180614	2018.45	920	31.6671	64.1677	SS	100.274	26.811	1	22.5581	36.669	0.0547	2018.45	40	0.078	1034801308	2018.45	41	0	1034801307	2018.45	41	0	1034801307	BS_260_S98	69039	3430	3081	349	11	7	0	0	0	0	0	0	0	0	0	0	0
1034800905	1034800905	BATS	AE1817	9	80.33	80	5	20180614	2018.45	920	31.6671	64.1677	SS	100.274	26.811	2	20.2826	36.7085	0.1239	2018.45	80	0.4	1034801312	2018.45	80	0.58	1034801311	2018.45	80	0	1034801311	BS_261_S99	42431	4756	4495	261	22	20	0	0	10	0	0	0	0	0	0	0	0
1034800907	1034800907	BATS	AE1817	9	120.199	120	7	20180614	2018.45	920	31.6671	64.1677	SS	100.274	26.811	2	19.7778	36.717	0.1543	2018.45	120	0.117	1034801316	2018.45	120	0.82	1034801315	2018.45	120	0.03	1034801315	BS_262_S100	36888	2829	1910	919	368	368	124	22	122	6	94	0	0	0	0	0	0
1034800909	1034800909	BATS	AE1817	9	159.03	160	9	20180614	2018.45	920	31.6671	64.1677	SS	100.274	26.811	3	19.4582	36.6868	0.0472	2018.45	161	0.019	1034801320	2018.45	160	1.67	1034801319	2018.45	160	0.06	1034801319	BS_263_S101	83859	1626	693	933	407	407	169	33	113	0	92	0	0	0	0	0	0
1034800911	1034800911	BATS	AE1817	9	200.66	200	11	20180614	2018.45	920	31.6671	64.1677	SS	100.274	26.811	3	19.2653	36.6613	0.0231	2018.45	200	0	1034801322	2018.45	200	2.07	1034801321	2018.45	200	0.07	1034801321	BS_264_S102	112988	353	103	250	81	81	24	0	26	6	25	0	0	0	0	0	0
BSAE1819.1.1	9181900101	BIOSSCOPE	AE1819	1	3.243	1	1	20180703	2018.5	1820	31.6668	64.1662	SS	81.4152	15.8885	0	26.1356	36.5304	0.0349	2018.55	4	0.02	1034901702	2018.5	1	0	BSAE1819.1.1	2018.5	1	0	BSAE1819.1.1	1819C1N1_S17	144293	13793	8749	5003	195	50	0	0	0	0	0	0	0	0	0	0	0
BSAE1819.1.10	9181900110	BIOSSCOPE	AE1819	1	163.664	160	10	20180703	2018.5	1820	31.6668	64.1662	SS	81.4152	15.8885	3	19.6741	36.696	0.0632	2018.55	160	0.039	1034901720	2018.5	160	1.22	BSAE1819.1.10	2018.5	160	0.02	BSAE1819.1.10	1819C1N10_S21	111248	4550	2780	1770	535	533	162	35	171	0	165	0	0	0	0	0	0
BSAE1819.1.11	9181900111	BIOSSCOPE	AE1819	1	201.066	200	11	20180703	2018.5	1820	31.6668	64.1662	SS	81.4152	15.8885	3	19.4685	36.6741	0.0384	2018.55	200	0	1034901721	2018.5	200	1.54	BSAE1819.1.11	2018.5	200	0.04	BSAE1819.1.11	1819C1N11_S22	103226	2409	1422	987	346	342	93	26	138	0	85	0	0	0	0	0	0
BSAE1819.1.22	9181900122	BIOSSCOPE	AE1819	1	251.694	250	22	20180703	2018.5	1820	31.6668	64.1662	SS	81.4152	15.8885	3	19.2773	36.6574	0.014	2018.55	250	NA	NA	2018.5	250	1.8	BSAE1819.1.22	2018.5	250	0.05	BSAE1819.1.22	1819C1N22_S23	124754	183	104	79	25	25	0	0	17	0	8	0	0	0	0	0	0
BSAE1819.1.4	9181900104	BIOSSCOPE	AE1819	1	39.947	40	4	20180703	2018.5	1820	31.6668	64.1662	SS	81.4152	15.8885	1	21.9225	36.7432	0.063	2018.55	40	0.049	1034901708	2018.5	40	0	BSAE1819.1.4	2018.5	40	0	BSAE1819.1.4	1819C1N4_S18	124246	10955	10335	607	19	19	8	0	0	0	0	0	0	0	0	0	0
BSAE1819.1.7	9181900107	BIOSSCOPE	AE1819	1	80.764	80	7	20180703	2018.5	1820	31.6668	64.1662	SS	81.4152	15.8885	2	20.2005	36.7194	0.302	2018.55	80	0.107	1034901712	2018.5	80	0.42	BSAE1819.1.7	2018.5	80	0.01	BSAE1819.1.7	1819C1N7_S19	103392	19157	12936	6221	3037	3033	1474	99	657	39	580	0	0	0	0	0	0
BSAE1819.1.8	9181900108	BIOSSCOPE	AE1819	1	120.193	120	8	20180703	2018.5	1820	31.6668	64.1662	SS	81.4152	15.8885	2	19.794	36.7054	0.0917	2018.55	119	0.302	1034901716	2018.5	120	1.04	BSAE1819.1.8	2018.5	120	0	BSAE1819.1.8	1819C1N8_S20	107357	8161	5042	3116	934	929	309	50	311	13	246	0	0	0	0	0	0
BSAE1819.3.10	9181900310	BIOSSCOPE	AE1819	3	121.349	120	10	20180704	2018.5	103	31.6683	64.1721	SS	79.429	21.8466	3	19.8057	36.7059	0.1167	2018.55	119	0.302	1034901716	2018.5	120	1.04	BSAE1819.1.8	2018.5	120	0	BSAE1819.1.8	1819C3N10_S28	115673	10169	5817	4347	1451	1446	583	0	331	27	328	0	0	0	0	0	0
BSAE1819.3.12	9181900312	BIOSSCOPE	AE1819	3	161.637	160	12	20180704	2018.5	103	31.6683	64.1721	SS	79.429	21.8466	3	19.5522	36.6844	0.0541	2018.55	160	0.039	1034901720	2018.5	160	1.22	BSAE1819.1.10	2018.5	160	0.02	BSAE1819.1.10	1819C3N12_S29	112536	2791	1263	1526	424	415	133	25	155	0	102	0	0	0	0	0	0
BSAE1819.3.14	9181900314	BIOSSCOPE	AE1819	3	202.66	200	14	20180704	2018.5	103	31.6683	64.1721	SS	79.429	21.8466	3	19.4359	36.6705	0.0466	2018.55	200	0	1034901721	2018.5	200	1.54	BSAE1819.1.11	2018.5	200	0.04	BSAE1819.1.11	1819C3N14_S30	108507	2574	1560	1011	350	341	82	0	167	0	89	0	0	0	0	0	0
BSAE1819.3.17	9181900317	BIOSSCOPE	AE1819	3	249.464	250	17	20180704	2018.5	103	31.6683	64.1721	SS	79.429	21.8466	3	19.3019	36.6621	0.0182	2018.55	250	NA	NA	2018.5	250	1.77	BSAE1819.3.17	2018.5	250	0.05	BSAE1819.3.17	1819C3N17_S31	118368	164	66	90	22	22	17	0	0	0	5	0	0	0	0	0	0
BSAE1819.3.18	9181900318	BIOSSCOPE	AE1819	3	300.87	300	18	20180704	2018.5	103	31.6683	64.1721	SS	79.429	21.8466	3	19.0956	36.6343	0.015	2018.55	300	NA	NA	2018.5	300	2.18	BSAE1819.3.18	2018.5	300	0.04	BSAE1819.3.18	1819C3N18_S32	109548	123	42	81	11	11	0	0	5	0	6	0	0	0	0	0	0
BSAE1819.3.2	9181900302	BIOSSCOPE	AE1819	3	5.875	1	2	20180704	2018.5	103	31.6683	64.1721	SS	79.429	21.8466	0	26.0108	36.5212	0.0407	2018.55	4	0.02	1034901702	2018.5	1	0	BSAE1819.1.1	2018.5	1	0	BSAE1819.1.1	1819C3N2_S25	131267	6835	5130	1705	59	12	0	0	0	0	0	0	0	0	0	0	0
BSAE1819.3.4	9181900304	BIOSSCOPE	AE1819	3	39.754	40	4	20180704	2018.5	103	31.6683	64.1721	SS	79.429	21.8466	1	21.6751	36.7482	0.0744	2018.55	40	0.049	1034901708	2018.5	40	0	BSAE1819.1.4	2018.5	40	0	BSAE1819.1.4	1819C3N4_S26	128942	12671	12065	589	38	26	10	0	0	0	0	0	0	0	0	0	0
BSAE1819.3.8	9181900308	BIOSSCOPE	AE1819	3	80.422	80	8	20180704	2018.5	103	31.6683	64.1721	SS	79.429	21.8466	2	20.409	36.7268	0.3346	2018.55	80	0.107	1034901712	2018.5	80	0.42	BSAE1819.1.7	2018.5	80	0.01	BSAE1819.1.7	1819C3N8_S27	126815	24198	14774	9424	6242	6237	3644	110	1142	89	828	38	0	0	0	0	0
BSAE1819.5.10	9181900510	BIOSSCOPE	AE1819	5	119.41	120	10	20180704	2018.51	828	31.666	64.1649	SS	82.4074	16.8813	3	19.8508	36.7086	0.1136	2018.55	119	0.302	1034901716	2018.5	120	1.04	BSAE1819.1.8	2018.5	120	0	BSAE1819.1.8	1819C5N10_S36	107741	12339	7399	4940	1451	1445	528	61	468	26	362	0	0	0	0	0	0
BSAE1819.5.12	9181900512	BIOSSCOPE	AE1819	5	159.09	160	12	20180704	2018.51	828	31.666	64.1649	SS	82.4074	16.8813	3	19.5456	36.6846	0.0373	2018.55	160	0.039	1034901720	2018.5	160	1.22	BSAE1819.1.10	2018.5	160	0.02	BSAE1819.1.10	1819C5N12_S37	106352	2369	1265	1102	248	243	50	0	87	11	93	0	0	0	0	0	0
BSAE1819.5.14	9181900514	BIOSSCOPE	AE1819	5	202.314	200	14	20180704	2018.51	828	31.666	64.1649	SS	82.4074	16.8813	3	19.4049	36.6668	0.0401	2018.55	200	0	1034901721	2018.5	200	1.54	BSAE1819.1.11	2018.5	200	0.04	BSAE1819.1.11	1819C5N14_S38	110042	2322	1486	834	290	290	85	0	136	0	69	0	0	0	0	0	0
BSAE1819.5.17	9181900517	BIOSSCOPE	AE1819	5	252.329	250	17	20180704	2018.51	828	31.666	64.1649	SS	82.4074	16.8813	3	19.2805	36.6529	0.0236	2018.55	250	NA	NA	2018.51	250	1.85	BSAE1819.5.17	2018.5	250	0.05	BSAE1819.5.17	1819C5N17_S39	106504	394	194	197	31	31	0	0	0	0	31	0	0	0	0	0	0
BSAE1819.5.2	9181900502	BIOSSCOPE	AE1819	5	3.318	1	2	20180704	2018.51	828	31.666	64.1649	SS	82.4074	16.8813	0	25.9404	36.4796	0.0372	2018.55	4	0.02	1034901702	2018.5	1	0	BSAE1819.1.1	2018.5	1	0	BSAE1819.1.1	1819C5N2_S33	130805	5927	4674	1253	28	17	0	0	0	0	0	0	0	0	0	0	0
BSAE1819.5.4	9181900504	BIOSSCOPE	AE1819	5	39.47	40	4	20180704	2018.51	828	31.666	64.1649	SS	82.4074	16.8813	1	22.524	36.737	0.0442	2018.55	40	0.049	1034901708	2018.5	40	0	BSAE1819.1.4	2018.5	40	0	BSAE1819.1.4	1819C5N4_S34	105133	7158	6377	769	28	19	0	0	0	0	0	0	0	0	0	0	0
BSAE1819.5.8	9181900508	BIOSSCOPE	AE1819	5	80.903	80	8	20180704	2018.51	828	31.666	64.1649	SS	82.4074	16.8813	2	20.2259	36.7222	0.261	2018.55	80	0.107	1034901712	2018.5	80	0.42	BSAE1819.1.7	2018.5	80	0.01	BSAE1819.1.7	1819C5N8_S35	99945	16234	11306	4928	2661	2656	1270	74	647	38	452	0	0	0	0	0	0
BSAE1819.6.10	9181900610	BIOSSCOPE	AE1819	6	121.601	120	10	20180704	2018.51	1730	31.6669	64.1673	SS	76.4514	18.867	2	19.818	36.708	0.1106	2018.55	119	0.302	1034901716	2018.5	120	1.04	BSAE1819.1.8	2018.5	120	0	BSAE1819.1.8	1819C6N10_S76	105302	9831	6044	3787	1114	1114	341	0	348	14	273	0	0	0	43	0	0
BSAE1819.6.12	9181900612	BIOSSCOPE	AE1819	6	161.294	160	12	20180704	2018.51	1730	31.6669	64.1673	SS	76.4514	18.867	3	19.5134	36.6782	0.0599	2018.55	160	0.039	1034901720	2018.5	160	1.22	BSAE1819.1.10	2018.5	160	0.02	BSAE1819.1.10	1819C6N12_S45	92685	8521	6249	2269	935	932	441	55	218	22	162	0	0	0	0	0	0
BSAE1819.6.14	9181900614	BIOSSCOPE	AE1819	6	201.778	200	14	20180704	2018.51	1730	31.6669	64.1673	SS	76.4514	18.867	3	19.3803	36.6652	0.0299	2018.55	200	0	1034901721	2018.5	200	1.54	BSAE1819.1.11	2018.5	200	0.04	BSAE1819.1.11	1819C6N14_S46	85201	893	481	407	122	122	30	6	50	0	36	0	0	0	0	0	0
BSAE1819.6.2	9181900602	BIOSSCOPE	AE1819	6	3.742	1	2	20180704	2018.51	1730	31.6669	64.1673	SS	76.4514	18.867	0	26.0599	36.453	0.0368	2018.55	4	0.02	1034901702	2018.5	1	0	BSAE1819.1.1	2018.5	1	0	BSAE1819.1.1	1819C6N2_S41	122966	5273	4325	948	12	10	0	0	0	0	0	0	0	0	0	0	0
BSAE1819.6.4	9181900604	BIOSSCOPE	AE1819	6	40.804	40	4	20180704	2018.51	1730	31.6669	64.1673	SS	76.4514	18.867	1	21.858	36.7506	0.0621	2018.55	40	0.049	1034901708	2018.5	40	0	BSAE1819.1.4	2018.5	40	0	BSAE1819.1.4	1819C6N4_S42	101926	9313	8924	389	8	5	0	0	0	0	0	0	0	0	0	0	0
BSAE1819.6.8	9181900608	BIOSSCOPE	AE1819	6	81.71	80	8	20180704	2018.51	1730	31.6669	64.1673	SS	76.4514	18.867	2	20.3914	36.7282	0.3356	2018.55	80	0.107	1034901712	2018.5	80	0.42	BSAE1819.1.7	2018.5	80	0.01	BSAE1819.1.7	1819C6N8_S43	81562	17050	12141	4909	2832	2830	1627	0	493	53	530	0	0	0	0	0	0
BSAE1819.7.10	9181900710	BIOSSCOPE	AE1819	7	121.062	120	10	20180705	2018.51	100	31.6735	64.1719	SS	81.4159	17.874	3	19.7861	36.7051	0.1136	2018.55	119	0.302	1034901716	2018.5	120	1.04	BSAE1819.1.8	2018.5	120	0	BSAE1819.1.8	1819C7N10_S52	76168	6795	4440	2350	640	640	194	46	182	16	202	0	0	0	0	0	0
BSAE1819.7.12	9181900712	BIOSSCOPE	AE1819	7	160.516	160	12	20180705	2018.51	100	31.6735	64.1719	SS	81.4159	17.874	3	19.5508	36.6848	0.038	2018.55	160	0.039	1034901720	2018.5	160	1.22	BSAE1819.1.10	2018.5	160	0.02	BSAE1819.1.10	1819C7N12_S53	78197	1616	889	727	159	159	53	0	32	0	60	14	0	0	0	0	0
BSAE1819.7.14	9181900714	BIOSSCOPE	AE1819	7	199.994	200	14	20180705	2018.51	100	31.6735	64.1719	SS	81.4159	17.874	3	19.3603	36.6637	0.0292	2018.55	200	0	1034901721	2018.5	200	1.54	BSAE1819.1.11	2018.5	200	0.04	BSAE1819.1.11	1819C7N14_S54	84231	1103	621	482	144	144	37	7	47	0	53	0	0	0	0	0	0
BSAE1819.7.17	9181900717	BIOSSCOPE	AE1819	7	249.954	250	17	20180705	2018.51	100	31.6735	64.1719	SS	81.4159	17.874	3	19.2302	36.649	0.0206	2018.55	250	NA	NA	2018.51	250	1.91	BSAE1819.7.17	2018.5	250	0.05	BSAE1819.7.17	1819C7N17_S55	83739	278	110	168	52	49	34	0	0	0	8	7	0	0	0	0	0
BSAE1819.7.2	9181900702	BIOSSCOPE	AE1819	7	6.262	1	2	20180705	2018.51	100	31.6735	64.1719	SS	81.4159	17.874	0	25.9149	36.4526	0.0384	2018.55	4	0.02	1034901702	2018.5	1	0	BSAE1819.1.1	2018.5	1	0	BSAE1819.1.1	1819C7N2_S49	115009	5297	4196	1101	28	8	0	0	0	0	0	0	0	0	0	0	0
BSAE1819.7.4	9181900704	BIOSSCOPE	AE1819	7	40.69	40	4	20180705	2018.51	100	31.6735	64.1719	SS	81.4159	17.874	1	22.2213	36.7483	0.0511	2018.55	40	0.049	1034901708	2018.5	40	0	BSAE1819.1.4	2018.5	40	0	BSAE1819.1.4	1819C7N4_S50	107664	9345	8824	521	6	6	0	0	0	0	0	0	0	0	0	0	0
BSAE1819.7.8	9181900708	BIOSSCOPE	AE1819	7	80.052	80	8	20180705	2018.51	100	31.6735	64.1719	SS	81.4159	17.874	2	20.3216	36.724	0.3505	2018.55	80	0.107	1034901712	2018.5	80	0.42	BSAE1819.1.7	2018.5	80	0.01	BSAE1819.1.7	1819C7N8_S51	93250	17767	13860	3907	2794	2792	1696	29	573	23	413	0	0	0	0	0	0
BSAE1819.9.13	9181900913	BIOSSCOPE	AE1819	9	160.586	160	13	20180705	2018.51	851	31.6673	64.1664	SS	86.3779	14.8955	3	19.5918	36.6903	0.0484	2018.55	160	0.039	1034901720	2018.51	160	1.36	BSAE1819.9.13	2018.51	160	0.04	BSAE1819.9.13	1819C9N11_S61	96059	9215	5311	3901	1041	1041	324	48	350	0	257	0	0	0	0	0	0
BSAE1819.9.14	9181900914	BIOSSCOPE	AE1819	9	200.619	200	14	20180705	2018.51	851	31.6673	64.1664	SS	86.3779	14.8955	3	19.3875	36.6661	0.0291	2018.55	200	0	1034901721	2018.51	200	1.64	BSAE1819.9.14	2018.51	200	0.05	BSAE1819.9.14	1819C9N13_S62	91725	2281	1007	1274	278	273	89	0	89	0	84	0	0	0	0	0	0
BSAE1819.9.18	9181900918	BIOSSCOPE	AE1819	9	199.988	200	18	20180705	2018.51	851	31.6673	64.1664	SS	86.3779	14.8955	3	19.3867	36.6657	0.0316	2018.55	200	0	1034901721	2018.51	200	1.64	BSAE1819.9.18	2018.51	200	0.04	BSAE1819.9.18	1819C9N14_S63	80368	704	314	387	105	105	25	0	39	0	41	0	0	0	0	0	0
BSAE1819.9.19	9181900919	BIOSSCOPE	AE1819	9	298.573	300	19	20180705	2018.51	851	31.6673	64.1664	SS	86.3779	14.8955	3	19.0002	36.6305	0.0136	2018.55	300	NA	NA	2018.51	300	8.54	BSAE1819.9.19	2018.51	300	0.4	BSAE1819.9.19	1819C9N18_S64	101257	941	447	494	145	143	32	0	46	0	57	0	0	0	0	0	8
BSAE1819.9.4	9181900904	BIOSSCOPE	AE1819	9	40.591	40	4	20180705	2018.51	851	31.6673	64.1664	SS	86.3779	14.8955	1	22.2111	36.727	0.0476	2018.55	40	0.049	1034901708	2018.51	40	0	BSAE1819.9.4	2018.51	40	0	BSAE1819.9.4	1819C9N3_S58	116264	6880	6318	553	22	12	0	0	0	0	0	0	0	0	0	0	0
BSAE1819.9.9	9181900909	BIOSSCOPE	AE1819	9	79.834	80	9	20180705	2018.51	851	31.6673	64.1664	SS	86.3779	14.8955	2	20.2405	36.7228	0.2634	2018.55	80	0.107	1034901712	2018.51	80	0.25	BSAE1819.9.9	2018.51	80	0.02	BSAE1819.9.9	1819C9N9_S59	96033	22728	12964	9760	5820	5812	3073	138	1284	87	788	0	0	0	0	0	0
BSAE1819.10.10	9181901010	BIOSSCOPE	AE1819	10	120.137	120	10	20180705	2018.51	1528	31.6706	64.171	SS	77.4439	19.8603	2	19.863	36.7126	0.1406	2018.55	119	0.302	1034901716	2018.51	160	1.36	BSAE1819.9.13	2018.51	160	0.04	BSAE1819.9.13	1819C10N10_S68	103107	12298	7173	5119	1629	1625	509	29	479	8	424	0	0	0	0	0	0
BSAE1819.10.12	9181901012	BIOSSCOPE	AE1819	10	159.105	160	12	20180705	2018.51	1528	31.6706	64.171	SS	77.4439	19.8603	3	19.4827	36.6766	0.0508	2018.55	160	0.039	1034901720	2018.51	200	1.64	BSAE1819.9.14	2018.51	200	0.05	BSAE1819.9.14	1819C10N12_S69	101431	2333	1359	970	274	274	59	21	108	0	86	0	0	0	0	0	0
BSAE1819.10.14	9181901014	BIOSSCOPE	AE1819	10	200.404	200	14	20180705	2018.51	1528	31.6706	64.171	SS	77.4439	19.8603	3	19.3461	36.6644	0.0227	2018.55	200	0	1034901721	2018.51	200	1.64	BSAE1819.9.18	2018.51	200	0.04	BSAE1819.9.18	1819C10N14_S70	98609	592	254	338	67	65	11	0	22	0	23	0	0	0	0	0	9
BSAE1819.10.17	9181901017	BIOSSCOPE	AE1819	10	250.19	250	17	20180705	2018.51	1528	31.6706	64.171	SS	77.4439	19.8603	3	19.2053	36.6572	0.0211	2018.55	250	NA	NA	2018.51	250	1.83	BSAE1819.10.17	2018.51	250	0.08	BSAE1819.10.17	1819C10N17_S71	112481	92	35	57	9	4	4	0	0	0	0	0	0	0	0	0	0
BSAE1819.10.2	9181901002	BIOSSCOPE	AE1819	10	4.054	1	2	20180705	2018.51	1528	31.6706	64.171	SS	77.4439	19.8603	0	26.0844	36.4754	0.0427	2018.55	4	0.02	1034901702	2018.51	1	0	BSAE1819.9.1	2018.51	1	0.02	BSAE1819.9.1	1819C10N2_S65	143165	6370	4588	1766	45	24	0	0	0	0	0	0	0	0	0	0	0
BSAE1819.10.4	9181901004	BIOSSCOPE	AE1819	10	40.236	40	4	20180705	2018.51	1528	31.6706	64.171	SS	77.4439	19.8603	1	21.951	36.7372	0.0554	2018.55	40	0.049	1034901708	2018.51	40	0	BSAE1819.9.4	2018.51	40	0	BSAE1819.9.4	1819C10N4_S66	136251	13364	11434	1895	77	59	21	0	0	0	9	0	0	0	0	0	0
BSAE1819.10.8	9181901008	BIOSSCOPE	AE1819	10	79.636	80	8	20180705	2018.51	1528	31.6706	64.171	SS	77.4439	19.8603	2	20.1695	36.7217	0.3042	2018.55	80	0.107	1034901712	2018.51	80	0.25	BSAE1819.9.9	2018.51	80	0.02	BSAE1819.9.9	1819C10N8_S67	98311	18050	11835	6213	3410	3410	1577	69	824	61	671	0	0	0	0	0	0
BSAE1819.11.10	9181901110	BIOSSCOPE	AE1819	11	120.851	120	10	20180705	2018.51	2228	31.6662	64.1662	SS	88.3635	20.8531	2	19.7895	36.7033	0.1589	2018.55	119	0.039	1034901716	2018.51	160	1.36	BSAE1819.9.13	2018.51	160	0.04	BSAE1819.9.13	1819C11N10_S44	89543	11680	7881	3797	1151	1149	386	32	384	0	294	0	0	0	0	0	0
BSAE1819.11.12	9181901112	BIOSSCOPE	AE1819	11	160.79	160	12	20180705	2018.51	2228	31.6662	64.1662	SS	88.3635	20.8531	3	19.4992	36.676	0.0666	2018.55	160	0	1034901720	2018.51	200	1.64	BSAE1819.9.14	2018.51	200	0.05	BSAE1819.9.14	1819C11N12_S77	104481	3867	2243	1622	395	376	108	24	121	0	123	0	0	0	0	0	0
BSAE1819.11.17	9181901117	BIOSSCOPE	AE1819	11	252.126	250	17	20180705	2018.51	2228	31.6662	64.1662	SS	88.3635	20.8531	3	19.1738	36.6423	0.0216	2018.55	250	NA	NA	2018.51	250	2.09	BSAE1819.11.17	2018.51	250	0.08	BSAE1819.11.17	1819C11N17_S79	114510	108	50	54	4	4	0	0	0	0	4	0	0	0	0	0	0
BSAE1819.11.2	9181901102	BIOSSCOPE	AE1819	11	6.096	1	2	20180705	2018.51	2228	31.6662	64.1662	SS	88.3635	20.8531	0	26.1047	36.4902	0.0279	2018.55	4	0.02	1034901702	2018.51	1	0	BSAE1819.9.1	2018.51	1	0.02	BSAE1819.9.1	1819C11N2_S73	135865	5209	4080	1120	9	3	0	0	0	0	0	0	0	0	0	0	0
BSAE1819.11.4	9181901104	BIOSSCOPE	AE1819	11	39.209	40	4	20180705	2018.51	2228	31.6662	64.1662	SS	88.3635	20.8531	1	22.4743	36.7388	0.0409	2018.55	40	0.049	1034901708	2018.51	40	0	BSAE1819.9.4	2018.51	40	0	BSAE1819.9.4	1819C11N4_S74	123689	9047	8282	755	35	25	7	0	0	0	0	0	0	0	0	0	0
BSAE1819.11.8	9181901108	BIOSSCOPE	AE1819	11	80.455	80	8	20180705	2018.51	2228	31.6662	64.1662	SS	88.3635	20.8531	2	20.4014	36.73	0.2678	2018.55	80	0.107	1034901712	2018.51	80	0.25	BSAE1819.9.9	2018.51	80	0.02	BSAE1819.9.9	1819C11N8_S75	102621	22831	17420	5411	2643	2639	1401	71	502	39	446	0	0	0	0	0	0
1034902001	1034902001	BATS	AE1820	20	3.419	1	1	20180722	2018.55	1002	31.67	64.1673	SS	99.2826	25.8178	0	26.9915	36.5337	0.0281	2018.55	4	0.02	1034901702	2018.55	4	0	1034901701	2018.55	4	0	1034901701	BS271_S109	106182	4758	3292	1445	29	14	0	0	0	0	0	0	0	0	0	0	0
1034902003	1034902003	BATS	AE1820	20	39.819	40	3	20180722	2018.55	1002	31.67	64.1673	SS	99.2826	25.8178	1	22.5354	36.7372	0.0494	2018.55	40	0.049	1034901708	2018.55	40	0	1034901707	2018.55	40	0	1034901707	BS272_S110	54908	4985	4618	367	16	14	0	0	0	0	0	0	0	0	0	0	0
1034902005	1034902005	BATS	AE1820	20	80.41	80	5	20180722	2018.55	1002	31.67	64.1673	SS	99.2826	25.8178	2	20.3596	36.7217	0.1603	2018.55	80	0.107	1034901712	2018.55	80	0	1034901711	2018.55	80	0	1034901711	BS273_S111	40675	5230	4303	920	146	143	70	0	47	0	21	0	0	0	0	0	0
1034902007	1034902007	BATS	AE1820	20	120.102	120	7	20180722	2018.55	1002	31.67	64.1673	SS	99.2826	25.8178	2	19.5751	36.6891	0.124	2018.55	119	0.302	1034901716	2018.55	120	0.72	1034901715	2018.55	120	0	1034901715	BS274_S112	118987	11696	7812	3875	927	920	164	23	317	0	265	0	0	0	0	0	0
1034902009	1034902009	BATS	AE1820	20	159.986	160	9	20180722	2018.55	1002	31.67	64.1673	SS	99.2826	25.8178	3	19.327	36.6665	0.0311	2018.55	160	0.039	1034901720	2018.55	160	1.77	1034901719	2018.55	160	0.06	1034901719	BS275_S113	41334	201	69	130	6	6	0	0	0	0	6	0	0	0	0	0	0
1035001601	1035001601	BATS	AE1822	16	2.998	1	1	20180815	2018.62	1004	31.6668	64.1677	SS	118.14	26.8109	0	28.3578	36.5911	0.0346	2018.62	0	0.01	1035001202	2018.62	4	0	1035001201	2018.62	4	0	1035001201	BS283_S121	59450	1606	804	785	33	19	0	0	0	0	0	0	0	0	0	0	0
1035001603	1035001603	BATS	AE1822	16	39.7	40	3	20180815	2018.62	1004	31.6668	64.1677	SS	118.14	26.8109	1	26.904	36.5939	0.0396	2018.62	40	0.029	1035001208	2018.62	40	0	1035001207	2018.62	40	0	1035001207	BS284_S122	64772	3732	3278	452	16	9	0	0	0	0	0	0	0	0	0	0	0
1035001605	1035001605	BATS	AE1822	16	79.533	80	5	20180815	2018.62	1004	31.6668	64.1677	SS	118.14	26.8109	1	22.1069	36.7423	0.0614	2018.62	80	0.068	1035001212	2018.62	81	0	1035001211	2018.62	81	0	1035001211	BS285_S123	84309	12074	11069	1005	13	11	0	0	0	0	0	0	0	0	0	0	0
1035001607	1035001607	BATS	AE1822	16	119.294	120	7	20180815	2018.62	1004	31.6668	64.1677	SS	118.14	26.8109	2	20.3724	36.728	0.1565	2018.62	120	0.254	1035001216	2018.62	120	0.07	1035001215	2018.62	120	0.03	1035001215	BS286_S124	83068	12041	11084	953	96	96	0	0	26	0	62	8	0	0	0	0	0
1035001609	1035001609	BATS	AE1822	16	159.737	160	9	20180815	2018.62	1004	31.6668	64.1677	SS	118.14	26.8109	3	19.1406	36.6458	0.0911	2018.62	160	0.039	1035001220	2018.62	160	2.18	1035001219	2018.62	160	0.08	1035001219	BS287_S125	37951	2737	2160	577	88	88	0	0	29	0	59	0	0	0	0	0	0
1035001615	1035001615	BATS	AE1822	16	302.964	300	15	20180815	2018.62	1004	31.6668	64.1677	SS	118.14	26.8109	5	17.2549	36.3836	0.0195	2018.62	300	NA	NA	2018.62	301	6.08	1035001301	2018.62	301	0.37	1035001301	BS290_S128	76466	61	39	14	5	5	0	0	0	0	0	0	0	0	0	0	0
1035101601	1035101601	BATS	AE1825	16	4.616	1	1	20180913	2018.7	1000	31.6698	64.165	SS	106.23	32.7688	0	28.721	36.6648	0.0299	2018.7	4	0.029	1035101202	2018.7	4	0	1035101201	2018.7	4	0	1035101201	BS295_S133	116978	3357	2766	591	32	12	0	0	0	0	0	0	0	0	0	0	0
1035101605	1035101605	BATS	AE1825	16	80.163	80	5	20180913	2018.7	1000	31.6698	64.165	SS	106.23	32.7688	2	21.8266	36.8057	0.0788	2018.7	79	0.107	1035101212	2018.7	79	0	1035101211	2018.7	79	0	1035101211	BS297_S135	37898	6898	6559	339	24	14	0	0	0	0	0	0	0	0	0	0	0
1035101607	1035101607	BATS	AE1825	16	118.883	120	7	20180913	2018.7	1000	31.6698	64.165	SS	106.23	32.7688	2	20.2049	36.7043	0.1391	2018.7	119	0.146	1035101216	2018.7	120	0.48	1035101215	2018.7	120	0	1035101215	BS298_S136	58384	6416	5907	507	7	7	0	0	0	0	0	0	0	0	0	0	0
1035101609	1035101609	BATS	AE1825	16	161.797	160	9	20180913	2018.7	1000	31.6698	64.165	SS	106.23	32.7688	2	19.5525	36.673	0.0787	2018.7	159	0.049	1035101220	2018.7	159	1.65	1035101219	2018.7	159	0.05	1035101219	BS299_S137	70551	3871	3071	800	152	150	0	0	99	0	51	0	0	0	0	0	0
1035101611	1035101611	BATS	AE1825	16	200.951	200	11	20180913	2018.7	1000	31.6698	64.165	SS	106.23	32.7688	3	19.2396	36.648	0.0311	2018.7	203	0.01	1035101222	2018.7	204	2.05	1035101221	2018.7	204	0.09	1035101221	BS300_S138	76621	423	110	313	12	12	0	0	0	0	8	0	0	0	0	0	0
1035101615	1035101615	BATS	AE1825	16	300.441	300	15	20180913	2018.7	1000	31.6698	64.165	SS	106.23	32.7688	3	18.892	36.6193	0.0162	2018.7	300	NA	NA	2018.7	300	2.53	1035101301	2018.7	300	0.11	1035101301	BS302_S140	80831	17	0	17	2	2	0	0	0	0	0	0	0	0	0	0	0
1035202101	1035202101	BATS	AE1829	21	4.562	1	1	20181023	2018.81	1006	31.6676	64.1671	AT	112.185	58.5821	0	25.713	36.9598	0.0297	2018.8	3	0.039	1035201702	2018.8	3	0	1035201701	2018.8	3	0	1035201701	BS307_S145	72616	4983	4404	574	12	9	0	0	0	0	0	0	0	0	0	0	0
1035202104	1035202104	BATS	AE1829	21	41.44	40	4	20181023	2018.81	1006	31.6676	64.1671	AT	112.185	58.5821	0	25.7237	36.96	0.0316	2018.8	37	0.039	1035201708	2018.8	37	0	1035201707	2018.8	37	0	1035201707	BS308_S146	95566	6788	5141	1647	13	11	0	0	0	0	0	0	0	0	0	0	0
1035202106	1035202106	BATS	AE1829	21	82.479	80	6	20181023	2018.81	1006	31.6676	64.1671	AT	112.185	58.5821	2	22.3953	36.8393	0.0748	2018.8	77	0.098	1035201711	2018.8	77	0	1035201711	2018.8	77	0	1035201711	BS309_S147	101831	19034	18195	835	42	36	0	0	0	0	0	0	0	0	0	0	0
1035202108	1035202108	BATS	AE1829	21	119.936	120	8	20181023	2018.81	1006	31.6676	64.1671	AT	112.185	58.5821	2	20.3144	36.7187	0.1126	2018.8	118	0.176	1035201716	2018.8	118	0	1035201715	2018.8	118	0	1035201715	BS310_S148	98884	7903	6843	1057	42	40	0	0	25	0	12	0	0	0	0	0	0
1035202110	1035202110	BATS	AE1829	21	160.389	160	10	20181023	2018.81	1006	31.6676	64.1671	AT	112.185	58.5821	2	19.7521	36.6878	0.0619	2018.8	159	0.068	1035201719	2018.8	159	0.74	1035201719	2018.8	159	0	1035201719	BS311_S149	39217	1464	1246	218	22	22	0	0	11	0	11	0	0	0	0	0	0
1035301704	1035301704	BATS	AE1831	17	37.7	40	4	20181108	2018.85	1659	31.6659	64.1655	AT	83.4008	73.4731	0	24.33	36.6046	0.0719	2018.85	38	0.039	1035301208	2018.85	38	0	1035301207	2018.85	38	0	1035301207	BS320_S158	55283	8439	8070	361	11	5	0	0	0	0	0	0	0	0	0	0	0
1035301707	1035301707	BATS	AE1831	17	77.255	80	7	20181108	2018.85	1659	31.6659	64.1655	AT	83.4008	73.4731	2	23.5964	36.701	0.2549	2018.85	78	0.302	1035301212	2018.85	78	0.06	1035301211	2018.85	78	0	1035301211	BS321_S159	47774	2673	2279	394	90	90	0	0	87	0	0	0	0	0	0	0	0
1035301709	1035301709	BATS	AE1831	17	119.443	120	9	20181108	2018.85	1659	31.6659	64.1655	AT	83.4008	73.4731	2	20.5243	36.7209	0.1413	2018.85	117	0.039	1035301216	2018.85	118	1.22	1035301215	2018.85	118	0.03	1035301215	BS322_S160	69091	6034	5592	442	76	76	0	0	76	0	0	0	0	0	0	0	0
1035301713	1035301713	BATS	AE1831	17	158.309	160	13	20181108	2018.85	1659	31.6659	64.1655	AT	83.4008	73.4731	3	19.6627	36.681	0.0809	2018.85	138	0.039	1035301218	2018.85	158	2.08	1035301219	2018.85	158	0.07	1035301219	BS323_S161	106975	6022	5382	635	85	85	0	0	48	0	16	0	0	0	0	0	0
1035301714	1035301714	BATS	AE1831	17	199.039	200	14	20181108	2018.85	1659	31.6659	64.1655	AT	83.4008	73.4731	3	19.3204	36.6559	0.0326	2018.85	199	0	1035301222	2018.85	198	2.38	1035301221	2018.85	198	0.1	1035301221	BS324_S162	128625	442	236	201	6	6	0	0	0	0	6	0	0	0	0	0	0
1035402001	1035402001	BATS	AE1836	20	1.935	1	1	20181216	2018.96	1141	31.6659	64.1685	AT	69.5025	63.5457	0	22.3355	36.7932	0.0756	2018.96	3	0.068	1035401602	2018.96	3	0	1035401601	2018.96	3	0	1035401601	BS330_S167	109858	15479	14058	1421	24	19	0	0	10	0	9	0	0	0	0	0	0
1035402003	1035402003	BATS	AE1836	20	40.712	40	3	20181216	2018.96	1141	31.6659	64.1685	AT	69.5025	63.5457	0	22.3322	36.797	0.0884	2018.96	40	0.097	1035401608	2018.96	39	0	1035401607	2018.96	39	0	1035401607	BS331_S168	63965	9103	8253	850	15	11	0	0	0	0	7	0	0	0	0	0	0
1035402005	1035402005	BATS	AE1836	20	80.372	80	5	20181216	2018.96	1141	31.6659	64.1685	AT	69.5025	63.5457	2	20.6625	36.7354	0.1566	2018.96	81	0.107	1035401611	2018.96	81	0	1035401611	2018.96	81	0	1035401611	BS332_S169	57879	6901	5937	962	47	44	0	0	44	0	0	0	0	0	0	0	0
1035402007	1035402007	BATS	AE1836	20	119.82	120	7	20181216	2018.96	1141	31.6659	64.1685	AT	69.5025	63.5457	2	19.8882	36.6934	0.0774	2018.96	120	0.078	1035401616	2018.96	120	0.53	1035401615	2018.96	120	0	1035401615	BS333_S170	71238	4190	3478	706	21	18	0	0	0	0	0	0	0	0	0	0	0
1035501701	1035501701	BATS	AE1902	17	3.552	1	1	20190113	2019.03	1440	31.6659	64.1669	DM	NA	120.126	0	21.4223	36.7784	0.0737	2019.03	4	0.283	1035501302	2019.03	3	0.07	1035501301	2019.03	3	0	1035501301	BS342_S1	33052	4638	3877	761	189	189	63	21	17	76	10	0	0	0	0	0	0
1035501703	1035501703	BATS	AE1902	17	40.878	40	3	20190113	2019.03	1440	31.6659	64.1669	DM	NA	120.126	0	21.4109	36.7772	0.1322	2019.03	40	0.263	1035501308	2019.03	39	0.1	1035501307	2019.03	39	0	1035501307	BS343_S2	35935	5363	4618	745	146	146	30	61	0	30	21	0	0	0	0	0	0
1035501705	1035501705	BATS	AE1902	17	79.787	80	5	20190113	2019.03	1440	31.6659	64.1669	DM	NA	120.126	0	21.4074	36.7743	0.1271	2019.03	80	0.273	1035501312	2019.03	81	0.14	1035501311	2019.03	81	0	1035501311	BS344_S3	38674	6076	5306	770	167	163	21	53	0	53	31	0	0	0	0	0	0
1035501707	1035501707	BATS	AE1902	17	120.733	120	7	20190113	2019.03	1440	31.6659	64.1669	DM	NA	120.126	3	20.3391	36.7419	0.0741	2019.03	121	0.019	1035501316	2019.03	121	1.85	1035501315	2019.03	121	0.07	1035501315	BS345_S4	51994	2966	2409	553	51	51	0	14	0	0	0	0	0	0	0	0	0
1035601501	1035601501	BATS	EN629	15	2.825	1	1	20190218	2019.13	2335	31.5743	64.201	DM	NA	129.059	0	20.2369	36.6569	0.2317	2019.13	4	0.244	1035601401	2019.13	4	0	1035601301	2019.13	4	0	1035601301	BS354_S13	41087	9281	8109	1172	634	634	448	69	40	42	35	0	0	0	0	0	0
1035601503	1035601503	BATS	EN629	15	40.139	40	3	20190218	2019.13	2335	31.5743	64.201	DM	NA	129.059	0	19.9996	36.6488	0.2728	2019.13	40	0.331	1035601407	2019.13	40	0.04	1035601307	2019.13	40	0	1035601307	BS355_S14	33939	6279	5668	611	247	247	150	30	29	21	12	0	0	0	0	0	0
1035601505	1035601505	BATS	EN629	15	81.295	80	5	20190218	2019.13	2335	31.5743	64.201	DM	NA	129.059	0	20.0389	36.709	0.3352	2019.13	81	0.351	1035601411	2019.13	80	0.38	1035601311	2019.13	80	0	1035601311	BS356_S15	38344	3563	2333	1230	923	921	624	50	102	82	59	0	0	0	0	0	0
1035601507	1035601507	BATS	EN629	15	121.625	120	7	20190218	2019.13	2335	31.5743	64.201	DM	NA	129.059	0	19.9425	36.7093	0.0811	2019.13	120	0.049	1035601415	2019.13	120	0.68	1035601315	2019.13	120	0.03	1035601315	BS357_S16	33990	708	351	357	229	227	130	35	24	22	16	0	0	0	0	0	0
1035601509	1035601509	BATS	EN629	15	161.191	160	9	20190218	2019.13	2335	31.5743	64.201	DM	NA	129.059	3	19.5656	36.6723	0.0404	2019.13	162	0.01	1035601419	2019.13	161	1.19	1035601319	2019.13	161	0.04	1035601319	BS358_S17	52764	355	192	158	32	32	23	0	0	0	6	0	0	0	0	0	0
1035700701	1035700701	BATS	EN631	7	3.375	1	1	20190311	2019.19	2215	31.6779	64.1757	DM	NA	241.171	0	20.1777	36.7161	0.2516	2019.19	5	0.292	1035701223	2019.19	6	0	1035701001	2019.19	6	0	1035701001	BS366_S25	56242	7394	6521	873	49	46	21	25	0	0	0	0	0	0	0	0	0
1035700703	1035700703	BATS	EN631	7	40.247	40	3	20190311	2019.19	2215	31.6779	64.1757	DM	NA	241.171	0	19.9463	36.7081	0.3269	2019.19	42	0.312	1035701107	2019.19	40	0	1035701007	2019.19	40	0	1035701007	BS367_S26	50426	3904	3305	599	417	417	302	45	21	32	17	0	0	0	0	0	0
1035700705	1035700705	BATS	EN631	7	80.159	80	5	20190311	2019.19	2215	31.6779	64.1757	DM	NA	241.171	0	19.8559	36.6986	0.5556	2019.19	80	0.244	1035701111	2019.19	81	0	1035701011	2019.19	81	0	1035701011	BS368_S27	61846	9050	8433	617	46	46	31	0	12	0	3	0	0	0	0	0	0
1035700707	1035700707	BATS	EN631	7	119.835	120	7	20190311	2019.19	2215	31.6779	64.1757	DM	NA	241.171	0	19.777	36.6942	0.1702	2019.19	122	0.127	1035701115	2019.19	120	0.66	1035701015	2019.19	120	0	1035701015	BS369_S28	58076	1779	507	1272	681	679	531	0	90	37	6	0	0	0	0	15	0
1035700709	1035700709	BATS	EN631	7	160.309	160	9	20190311	2019.19	2215	31.6779	64.1757	DM	NA	241.171	0	19.769	36.695	0.0992	2019.19	159	0	1035701119	2019.19	160	0.8	1035701019	2019.19	160	0	1035701019	BS370_S29	60264	3157	740	2417	1460	1460	1198	23	164	66	9	0	0	0	0	0	0
1035700711	1035700711	BATS	EN631	7	200.31	200	11	20190311	2019.19	2215	31.6779	64.1757	DM	NA	241.171	0	19.7783	36.7109	0.0493	2019.19	202	0.01	1035701121	2019.19	200	1.04	1035701021	2019.19	200	0.03	1035701021	BS371_S30	51485	584	219	365	171	171	117	19	24	0	11	0	0	0	0	0	0
1035802401	1035802401	BATS	AE1905	24	3.101	1	1	20190412	2019.28	1238	31.6635	64.1684	ST	74.4662	50.6395	0	21.9937	36.8853	0.0471	2019.28	4	0.039	1035802002	2019.28	4	0	1035802001	2019.28	4	0	1035802001	BS378_S37	59400	5478	4694	782	24	10	0	0	0	0	0	0	0	0	0	0	0
1035802404	1035802404	BATS	AE1905	24	40.091	40	4	20190412	2019.28	1238	31.6635	64.1684	ST	74.4662	50.6395	0	21.9487	36.8791	0.0376	2019.28	41	0.049	1035802008	2019.28	41	0	1035802007	2019.28	41	0	1035802007	BS379_S38	53878	5082	4391	691	11	7	0	0	0	0	0	0	0	0	0	0	0
1035802407	1035802407	BATS	AE1905	24	99.997	100	7	20190412	2019.28	1238	31.6635	64.1684	ST	74.4662	50.6395	2	19.9377	36.7147	0.153	2019.28	100	0.166	1035802013	2019.28	100	0.45	1035802013	2019.28	100	0	1035802013	BS380_S39	48274	2966	2440	526	178	178	73	39	32	0	34	0	0	0	0	0	0
1035802408	1035802408	BATS	AE1905	24	119.873	120	8	20190412	2019.28	1238	31.6635	64.1684	ST	74.4662	50.6395	2	19.8624	36.7082	0.0838	2019.28	120	0.068	1035802016	2019.28	121	0.47	1035802015	2019.28	121	0	1035802015	BS381_S40	43185	1304	902	402	120	120	44	30	13	0	30	0	0	0	0	0	0
1035802410	1035802410	BATS	AE1905	24	159.846	160	10	20190412	2019.28	1238	31.6635	64.1684	ST	74.4662	50.6395	3	19.7564	36.6986	0.0346	2019.28	160	0.029	1035802020	2019.28	160	0.61	1035802019	2019.28	160	0	1035802019	BS382_S41	61315	577	224	353	76	76	41	0	0	10	11	14	0	0	0	0	0
1035802413	1035802413	BATS	AE1905	24	250.308	250	13	20190412	2019.28	1238	31.6635	64.1684	ST	74.4662	50.6395	3	19.0803	36.6311	0.0238	2019.28	NA	NA	NA	2019.28	250	2.93	1035802023	2019.28	250	0.12	1035802023	BS384_S43	62681	26	5	21	2	2	0	0	0	0	0	0	0	0	0	0	0
2035800201	2035800201	BATS	AE1906	2	7.422	1	1	20190421	2019.3	1834	31.6712	64.154	SS	94.3191	40.7111	0	21.6059	36.8103	0.0292	2019.31	3	0.039	2035800502	2019.31	3	0	2035800501	2019.31	3	0	2035800501	BS390_S49	62163	3634	2677	957	8	3	0	3	0	0	0	0	0	0	0	0	0
2035800203	2035800203	BATS	AE1906	2	40.738	40	3	20190421	2019.3	1834	31.6712	64.154	SS	94.3191	40.7111	1	20.6925	36.7059	0.0556	2019.31	40	0.039	2035800508	2019.31	40	0	2035800507	2019.31	40	0	2035800507	BS391_S50	51484	9635	8981	644	69	66	10	8	0	0	0	0	0	0	0	0	0
2035800206	2035800206	BATS	AE1906	2	79.809	80	6	20190421	2019.3	1834	31.6712	64.154	SS	94.3191	40.7111	2	19.9576	36.7008	0.2865	2019.31	80	0.097	2035800512	2019.31	80	0	2035800511	2019.31	80	0	2035800511	BS392_S51	50459	9005	6380	2625	1505	1485	945	35	255	49	85	0	0	0	0	0	0
2035800207	2035800207	BATS	AE1906	2	119.978	120	7	20190421	2019.3	1834	31.6712	64.154	SS	94.3191	40.7111	2	19.6635	36.6847	0.1156	2019.31	122	0.263	2035800516	2019.31	121	1.34	2035800515	2019.31	121	0.05	2035800515	BS393_S52	56161	2796	1363	1433	730	730	497	32	93	41	67	0	0	0	0	0	0
2035800209	2035800209	BATS	AE1906	2	159.935	160	9	20190421	2019.3	1834	31.6712	64.154	SS	94.3191	40.7111	3	19.3068	36.651	0.0357	2019.31	161	0.01	2035800520	2019.31	162	2.24	2035800519	2019.31	162	0.08	2035800519	BS394_S53	55197	275	115	160	64	61	33	0	0	0	15	0	0	0	0	0	13
1035902003	1035902003	BATS	AE1909	20	38.712	40	3	20190516	2019.37	225	31.6685	64.1673	SS	130.049	42.6972	0	22.2614	36.8549	0.0439	2019.37	42	0.039	1035901502	2019.37	41	0	1035901507	2019.37	41	0	1035901507	BS399_S58	62515	3990	3441	549	9	9	0	0	0	0	0	0	0	0	0	0	0
1035902007	1035902007	BATS	AE1909	20	118.948	120	7	20190516	2019.37	225	31.6685	64.1673	SS	130.049	42.6972	2	21.1072	36.8289	0.1412	2019.37	121	0.263	1035901516	2019.37	122	0	1035901515	2019.37	122	0	1035901515	BS401_S60	52990	7507	7170	337	5	3	3	0	0	0	0	0	0	0	0	0	0
1035902009	1035902009	BATS	AE1909	20	160.114	160	9	20190516	2019.37	225	31.6685	64.1673	SS	130.049	42.6972	2	20.4152	36.7492	0.1183	2019.37	161	0.01	1035901519	2019.37	161	0.9	1035901519	2019.37	161	0	1035901519	BS402_S61	51417	4121	3572	549	69	66	0	0	0	0	0	0	0	0	0	0	0
1035902011	1035902011	BATS	AE1909	20	200.114	200	11	20190516	2019.37	225	31.6685	64.1673	SS	130.049	42.6972	3	19.8114	36.6971	0.0469	2019.37	202	0	1035901522	2019.37	201	1.9	1035901521	2019.37	201	0.06	1035901521	BS403_S62	54348	686	521	165	9	9	0	0	9	0	0	0	0	0	0	0	0
BSAE1910.2.2	9191000202	BIOSSCOPE	AE1910	2	3.271	1	2	20190521	2019.38	708	32.1737	64.4948	SS	111.189	39.7164	0	23.42	36.9348	0.0266	2019.37	4	0.039	1035901502	2019.37	4	0	1035901501	2019.37	4	0	1035901501	BS410_S69	57770	2172	1235	930	13	7	0	0	0	0	0	0	0	0	0	0	0
BSAE1910.2.4	9191000204	BIOSSCOPE	AE1910	2	39.951	40	4	20190521	2019.38	708	32.1737	64.4948	SS	111.189	39.7164	1	22.9399	36.8966	0.0313	2019.37	42	0.039	1035901502	2019.37	41	0	1035901507	2019.37	41	0	1035901507	BS411_S70	62251	2481	1717	764	19	14	2	0	0	0	0	0	0	0	0	0	0
BSAE1910.2.8	9191000208	BIOSSCOPE	AE1910	2	110.883	110	8	20190521	2019.38	708	32.1737	64.4948	SS	111.189	39.7164	2	21.1023	36.8306	0.1363	2019.37	121	0.263	1035901516	2019.37	122	0	1035901515	2019.37	122	0	1035901515	BS413_S72	51077	10748	10253	495	23	23	19	0	0	0	0	0	0	0	0	0	0
BSAE1910.2.10	9191000210	BIOSSCOPE	AE1910	2	149.854	150	10	20190521	2019.38	708	32.1737	64.4948	SS	111.189	39.7164	2	20.1868	36.715	0.1221	2019.37	161	0.01	1035901519	2019.37	161	0.9	1035901519	2019.37	161	0	1035901519	BS414_S73	54307	5038	4148	890	193	193	91	0	62	0	31	0	0	0	0	0	0
BSAE1910.4.1	9191000401	BIOSSCOPE	AE1910	4	4.728	1	1	20190521	2019.39	1942	32.5713	64.6464	SS	114.162	26.8091	0	23.2437	36.8147	0.0658	2019.37	4	0.039	1035901502	2019.37	4	0	1035901501	2019.37	4	0	1035901501	BS422_S81	59181	7425	5102	2323	199	196	3	0	0	0	0	0	0	0	0	159	0
BSAE1910.4.3	9191000403	BIOSSCOPE	AE1910	4	40.2	40	3	20190521	2019.39	1942	32.5713	64.6464	SS	114.162	26.8091	1	22.1336	36.775	0.0533	2019.37	42	0.039	1035901502	2019.37	41	0	1035901507	2019.37	41	0	1035901507	BS423_S82	60001	5195	4319	876	26	16	0	0	0	0	0	0	0	0	0	0	0
BSAE1910.4.5	9191000405	BIOSSCOPE	AE1910	4	81.686	80	5	20190521	2019.39	1942	32.5713	64.6464	SS	114.162	26.8091	2	20.4565	36.7065	0.1344	2019.37	81	0.098	1035901512	2019.37	82	0.21	1035901511	2019.37	82	0	1035901511	BS424_S83	68549	8331	7278	1041	40	40	23	0	0	8	6	0	0	0	0	0	0
BSAE1910.4.7	9191000407	BIOSSCOPE	AE1910	4	115.947	115	7	20190521	2019.39	1942	32.5713	64.6464	SS	114.162	26.8091	2	19.9201	36.6973	0.3068	2019.37	121	0.263	1035901516	2019.37	122	0	1035901515	2019.37	122	0	1035901515	BS425_S84	57977	5030	4322	708	50	48	23	0	0	0	14	0	0	0	0	0	0
BSAE1910.4.9	9191000409	BIOSSCOPE	AE1910	4	153.092	150	9	20190521	2019.39	1942	32.5713	64.6464	SS	114.162	26.8091	2	19.6638	36.6849	0.1228	2019.37	161	0.01	1035901519	2019.37	161	0.9	1035901519	2019.37	161	0	1035901519	BS426_S85	41217	3101	1988	1113	225	225	104	0	74	20	27	0	0	0	0	0	0
BSAE1910.4.11	9191000411	BIOSSCOPE	AE1910	4	196.893	200	11	20190521	2019.39	1942	32.5713	64.6464	SS	114.162	26.8091	3	19.4567	36.6722	0.0393	2019.37	202	0	1035901522	2019.37	201	1.9	1035901521	2019.37	201	0.06	1035901521	BS427_S86	52333	340	114	216	80	80	61	0	0	0	19	0	0	0	0	0	0
BSAE1910.6.2	9191000602	BIOSSCOPE	AE1910	6	3.829	1	2	20190522	2019.39	1950	32.5701	64.6444	SS	102.254	48.6568	0	23.2208	36.8265	0.0373	2019.37	4	0.039	1035901502	2019.37	4	0	1035901501	2019.37	4	0	1035901501	BS434_S93	69414	5034	3636	1398	21	17	0	0	0	0	0	0	0	0	0	17	0
BSAE1910.6.4	9191000604	BIOSSCOPE	AE1910	6	40.255	40	4	20190522	2019.39	1950	32.5701	64.6444	SS	102.254	48.6568	0	22.7243	36.8059	0.0722	2019.37	42	0.039	1035901502	2019.37	41	0	1035901507	2019.37	41	0	1035901507	BS435_S94	47948	6700	5453	1247	51	46	4	0	0	0	0	0	0	0	0	23	0
BSAE1910.6.6	9191000606	BIOSSCOPE	AE1910	6	78.878	80	6	20190522	2019.39	1950	32.5701	64.6444	SS	102.254	48.6568	2	20.8477	36.7156	0.1447	2019.37	81	0.098	1035901512	2019.37	82	0.21	1035901511	2019.37	82	0	1035901511	BS436_S95	66740	8734	7943	779	53	53	28	0	0	0	7	0	0	0	0	0	0
BSAE1910.6.8	9191000608	BIOSSCOPE	AE1910	6	114.289	115	8	20190522	2019.39	1950	32.5701	64.6444	SS	102.254	48.6568	2	20.0897	36.7028	0.1799	2019.37	121	0.263	1035901516	2019.37	122	0	1035901515	2019.37	122	0	1035901515	BS437_S96	53305	5339	4519	820	264	261	141	15	49	0	56	0	0	0	0	0	0
BSAE1910.6.10	9191000610	BIOSSCOPE	AE1910	6	150.697	150	10	20190522	2019.39	1950	32.5701	64.6444	SS	102.254	48.6568	2	19.702	36.6876	0.1239	2019.37	161	0.01	1035901519	2019.37	161	0.9	1035901519	2019.37	161	0	1035901519	BS438_S97	43909	4131	3126	1005	373	373	207	0	106	19	41	0	0	0	0	0	0
BSAE1910.6.12	9191000612	BIOSSCOPE	AE1910	6	202.89	200	12	20190522	2019.39	1950	32.5701	64.6444	SS	102.254	48.6568	3	19.3505	36.659	0.0376	2019.37	202	0	1035901522	2019.37	201	1.9	1035901521	2019.37	201	0.06	1035901521	BS439_S98	39409	503	244	259	109	109	58	0	23	12	16	0	0	0	0	0	0
1036001901	1036001901	BATS	AE1912	19	2.562	1	1	20190609	2019.44	1944	31.6659	64.1692	SS	91.3413	11.9164	0	24.6728	36.7714	0.0272	2019.43	4	0.029	1036001502	2019.43	4	0	1036001501	2019.43	4	0	1036001501	BS446_S105	55187	3183	2368	815	19	7	0	0	0	0	0	0	0	0	0	0	0
1036001903	1036001903	BATS	AE1912	19	39.722	40	3	20190609	2019.44	1944	31.6659	64.1692	SS	91.3413	11.9164	1	22.2629	36.7842	0.045	2019.43	40	0.039	1036001508	2019.43	40	0.06	1036001507	2019.43	40	0	1036001507	BS447_S106	45394	5176	4769	407	15	6	0	0	0	0	0	0	0	0	0	0	0
1036001905	1036001905	BATS	AE1912	19	79.754	80	5	20190609	2019.44	1944	31.6659	64.1692	SS	91.3413	11.9164	2	20.6791	36.7375	0.1053	2019.43	80	0.088	1036001512	2019.43	80	0.04	1036001511	2019.43	80	0	1036001511	BS448_S107	46473	8974	8169	799	57	57	17	20	0	0	13	0	0	0	0	0	0
1036001907	1036001907	BATS	AE1912	19	102.041	100	7	20190609	2019.44	1944	31.6659	64.1692	SS	91.3413	11.9164	2	20.2464	36.6621	0.2779	2019.43	99	0.205	1036001514	2019.43	99	0.04	1036001513	2019.43	99	0	1036001513	BS449_S108	28397	3159	2379	780	248	248	122	0	61	12	53	0	0	0	0	0	0
1036001909	1036001909	BATS	AE1912	19	122.039	120	9	20190609	2019.44	1944	31.6659	64.1692	SS	91.3413	11.9164	2	20.1812	36.7071	0.168	2019.43	119	0.263	1036001516	2019.43	119	0.46	1036001515	2019.43	119	0	1036001515	BS450_S109	42083	1052	682	370	118	118	84	0	0	10	24	0	0	0	0	0	0
BSAE1916.1.1	9191600101	BIOSSCOPE	AE1916	1	2.728	1	1	20190708	2019.52	1515	32.1663	64.214	SS	96.3002	14.8941	0	26.9888	36.7127	0.0551	2019.54	2	0.031	1036101702	2019.52	1	0	BSAE1916.1.1	2019.52	1	0	BSAE1916.1.1	BS458_S117	52885	2561	1390	1162	94	32	0	0	0	0	0	0	0	0	0	0	0
BSAE1916.1.4	9191600104	BIOSSCOPE	AE1916	1	40.541	40	4	20190708	2019.52	1515	32.1663	64.214	SS	96.3002	14.8941	1	21.7137	36.7108	0.0411	2019.54	40	0.046	1036101708	2019.52	40	0	BSAE1916.1.4	2019.52	40	0	BSAE1916.1.4	BS459_S118	55477	4673	3928	745	79	66	0	0	0	0	0	0	0	0	0	0	0
BSAE1916.1.7	9191600107	BIOSSCOPE	AE1916	1	79.991	80	7	20190708	2019.52	1515	32.1663	64.214	SS	96.3002	14.8941	1	20.0051	36.6853	0.1123	2019.54	80	0.152	1036101712	2019.52	80	0	BSAE1916.1.7	2019.52	80	0	BSAE1916.1.7	BS460_S119	52817	5359	4470	889	83	75	27	0	20	0	5	0	0	0	0	0	0
BSAE1916.1.8	9191600108	BIOSSCOPE	AE1916	1	94.629	95	8	20190708	2019.52	1515	32.1663	64.214	SS	96.3002	14.8941	2	19.685	36.6814	0.3918	2019.54	100	0.324	1036101713	2019.52	95	0.23	BSAE1916.1.8	2019.52	95	0	BSAE1916.1.8	BS461_S120	64792	10305	7322	2983	1765	1765	834	0	645	25	261	0	0	0	0	0	0
BSAE1916.1.10	9191600110	BIOSSCOPE	AE1916	1	149.945	150	10	20190708	2019.52	1515	32.1663	64.214	SS	96.3002	14.8941	3	19.2549	36.6741	0.0775	2019.54	140	0.279	1036101718	2019.52	150	1.32	BSAE1916.1.10	2019.52	150	0.02	BSAE1916.1.10	BS462_S121	46669	2029	699	1330	532	529	220	35	164	0	110	0	0	0	0	0	0
BSAE1916.3.1	9191600301	BIOSSCOPE	AE1916	3	2.95	1	1	20190709	2019.52	35	32.168	64.2108	SS	95.3119	11.9119	0	26.9224	36.7199	0.0336	2019.54	2	0.031	1036101702	2019.52	1	0	BSAE1916.3.1	2019.52	1	0	BSAE1916.3.1	BS466_S125	40340	2126	1014	1112	79	18	0	0	0	0	0	0	0	0	0	0	0
BSAE1916.3.6	9191600306	BIOSSCOPE	AE1916	3	40.526	40	6	20190709	2019.52	35	32.168	64.2108	SS	95.3119	11.9119	1	21.8309	36.7115	0.0414	2019.54	40	0.046	1036101708	2019.52	40	0	BSAE1916.3.6	2019.52	40	0.07	BSAE1916.3.6	BS467_S126	43351	3628	3049	579	33	33	0	0	0	0	0	0	0	0	0	0	0
BSAE1916.3.9	9191600309	BIOSSCOPE	AE1916	3	79.439	80	9	20190709	2019.52	35	32.168	64.2108	SS	95.3119	11.9119	2	19.6125	36.6718	0.3898	2019.54	80	0.152	1036101712	2019.52	80	0.44	BSAE1916.3.9	2019.52	80	0	BSAE1916.3.9	BS468_S127	54683	13370	8312	5058	3476	3476	1238	57	1521	0	542	0	0	0	0	0	0
BSAE1916.3.10	9191600310	BIOSSCOPE	AE1916	3	94.533	95	10	20190709	2019.52	35	32.168	64.2108	SS	95.3119	11.9119	2	19.4946	36.6772	0.238	2019.54	100	0.324	1036101713	2019.52	95	1.27	BSAE1916.3.10	2019.52	95	0	BSAE1916.3.10	BS469_S128	39712	6330	3488	2838	790	788	198	24	337	0	206	0	0	0	0	0	0
BSAE1916.3.12	9191600312	BIOSSCOPE	AE1916	3	159.479	160	12	20190709	2019.52	35	32.168	64.2108	SS	95.3119	11.9119	3	19.188	36.6703	0.0336	2019.54	160	0.022	1036101720	2019.52	160	1.34	BSAE1916.3.12	2019.52	160	0	BSAE1916.3.12	BS470_S129	36267	146	4	142	16	16	0	0	0	0	11	0	0	0	0	0	0
BSAE1916.4.1	9191600401	BIOSSCOPE	AE1916	4	3.655	1	1	20190709	2019.52	932	32.1684	64.2176	SS	94.314	18.8665	0	26.7828	36.7199	0.033	2019.54	2	0.031	1036101702	2019.52	1	0	BSAE1916.4.1	2019.52	1	0.08	BSAE1916.4.1	BS474_S133	44556	2466	1076	1375	85	12	0	0	0	0	0	0	0	0	0	0	0
BSAE1916.4.6	9191600406	BIOSSCOPE	AE1916	4	41.019	40	6	20190709	2019.52	932	32.1684	64.2176	SS	94.314	18.8665	1	22.0782	36.7215	0.0372	2019.54	40	0.046	1036101708	2019.52	40	0	BSAE1916.4.6	2019.52	40	0	BSAE1916.4.6	BS475_S134	49862	2985	2272	713	64	51	0	0	0	0	0	0	0	0	0	0	0
BSAE1916.4.9	9191600409	BIOSSCOPE	AE1916	4	81.183	80	9	20190709	2019.52	932	32.1684	64.2176	SS	94.314	18.8665	1	20.0458	36.6807	0.0904	2019.54	80	0.152	1036101712	2019.52	80	0	BSAE1916.4.9	2019.52	80	0	BSAE1916.4.9	BS476_S135	36704	3645	3228	417	17	10	0	0	0	0	0	0	0	0	0	0	0
BSAE1916.4.10	9191600410	BIOSSCOPE	AE1916	4	96.928	95	10	20190709	2019.52	932	32.1684	64.2176	SS	94.314	18.8665	2	19.5165	36.6632	0.3333	2019.54	100	0.324	1036101713	2019.52	95	0.65	BSAE1916.4.10	2019.52	95	0	BSAE1916.4.10	BS477_S136	52627	11493	5821	5672	3858	3858	713	39	2355	0	439	0	0	0	0	0	0
BSAE1916.4.13	9191600413	BIOSSCOPE	AE1916	4	142.253	140	13	20190709	2019.52	932	32.1684	64.2176	SS	94.314	18.8665	3	19.2209	36.6721	0.0449	2019.54	140	0.279	1036101718	2019.52	140	1.3	BSAE1916.4.13	2019.52	140	0	BSAE1916.4.13	BS478_S137	42037	534	43	491	121	121	34	8	34	0	45	0	0	0	0	0	0
BSAE1916.6.1	9191600601	BIOSSCOPE	AE1916	6	3.219	1	1	20190710	2019.52	224	32.1679	64.2157	SS	87.367	13.9045	0	26.7645	36.7018	0.0259	2019.54	2	0.031	1036101702	2019.52	1	0	BSAE1916.6.1	2019.52	1	0	BSAE1916.6.1	BS482_S141	57979	2469	1721	748	79	36	0	0	0	0	0	0	0	0	0	0	0
BSAE1916.6.7	9191600607	BIOSSCOPE	AE1916	6	41.984	40	7	20190710	2019.52	224	32.1679	64.2157	SS	87.367	13.9045	1	21.5672	36.7117	0.0459	2019.54	40	0.046	1036101708	2019.52	40	0	BSAE1916.6.7	2019.52	40	0	BSAE1916.6.7	BS483_S142	50224	4573	4078	495	23	23	0	0	0	0	0	0	0	0	0	0	0
BSAE1916.6.10	9191600610	BIOSSCOPE	AE1916	6	81	80	10	20190710	2019.52	224	32.1679	64.2157	SS	87.367	13.9045	2	19.712	36.6759	0.3403	2019.54	80	0.152	1036101712	2019.52	80	0.3	BSAE1916.6.10	2019.52	80	0	BSAE1916.6.10	BS484_S143	56217	13138	10181	2957	1445	1445	544	41	590	10	260	0	0	0	0	0	0
BSAE1916.6.12	9191600612	BIOSSCOPE	AE1916	6	121.162	120	12	20190710	2019.52	224	32.1679	64.2157	SS	87.367	13.9045	3	19.3877	36.6671	0.0875	2019.54	120	NA	1036101716	2019.52	120	1.4	BSAE1916.6.12	2019.52	120	0.01	BSAE1916.6.12	BS485_S144	60617	1424	138	1286	69	65	0	0	36	0	29	0	0	0	0	0	0
BSAE1916.6.15	9191600615	BIOSSCOPE	AE1916	6	159.05	160	15	20190710	2019.52	224	32.1679	64.2157	SS	87.367	13.9045	3	19.2402	36.6729	0.0355	2019.54	160	0.022	1036101720	2019.52	160	1.37	BSAE1916.6.15	2019.52	160	0.02	BSAE1916.6.15	BS486_S145	37363	262	0	262	60	60	29	14	0	0	14	0	0	0	0	0	0
BSAE1916.8.1	9191600801	BIOSSCOPE	AE1916	8	2.951	1	1	20190710	2019.52	838	32.1759	64.205	SS	100.273	16.8825	0	26.6597	36.703	0.0313	2019.54	2	0.031	1036101702	2019.52	1	0	BSAE1916.8.1	2019.52	1	0	BSAE1916.8.1	BS490_S149	33428	1632	1241	391	29	14	0	0	0	0	0	0	0	0	0	0	0
BSAE1916.8.6	9191600806	BIOSSCOPE	AE1916	8	40.174	40	6	20190710	2019.52	838	32.1759	64.205	SS	100.273	16.8825	1	22.2294	36.7394	0.0389	2019.54	40	0.046	1036101708	2019.52	40	0	BSAE1916.8.6	2019.52	40	0	BSAE1916.8.6	BS491_S150	32075	1942	1457	485	53	48	0	0	0	0	0	0	0	0	0	0	0
BSAE1916.8.12	9191600812	BIOSSCOPE	AE1916	8	161.613	160	12	20190710	2019.52	838	32.1759	64.205	SS	100.273	16.8825	3	19.3191	36.6715	0.053	2019.54	160	0.022	1036101720	2019.52	160	1.34	BSAE1916.8.12	2019.52	160	0.11	BSAE1916.8.12	BS493_S152	29473	6695	4558	2137	1463	1463	639	0	621	15	188	0	0	0	0	0	0
BSAE1916.8.13	9191600813	BIOSSCOPE	AE1916	8	201.424	200	13	20190710	2019.52	838	32.1759	64.205	SS	100.273	16.8825	3	19.2091	36.6702	0.0233	2019.54	201	0.022	1036101722	2019.52	200	1.3	BSAE1916.8.13	2019.52	200	0	BSAE1916.8.13	BS494_S153	21922	542	267	275	129	126	26	0	78	0	22	0	0	0	0	0	0
BSAE1916.9.1	9191600901	BIOSSCOPE	AE1916	9	3.721	1	1	20190710	2019.52	1822	32.1665	64.206	SS	93.325	15.8891	0	26.6235	36.6877	0.0334	2019.54	2	0.031	1036101702	2019.52	1	0	BSAE1916.9.1	2019.52	1	0.02	BSAE1916.9.1	BS498_S157	18010	596	385	211	16	4	0	0	0	0	0	0	0	0	0	0	0
BSAE1916.9.6	9191600906	BIOSSCOPE	AE1916	9	39.751	40	6	20190710	2019.52	1822	32.1665	64.206	SS	93.325	15.8891	1	22.1287	36.7182	0.0516	2019.54	40	0.046	1036101708	2019.52	40	0	BSAE1916.9.6	2019.52	40	0	BSAE1916.9.6	BS499_S158	26055	1606	1346	260	18	8	0	0	0	0	0	0	0	0	0	0	0
BSAE1916.9.12	9191600912	BIOSSCOPE	AE1916	9	163.756	160	12	20190710	2019.52	1822	32.1665	64.206	SS	93.325	15.8891	3	19.2623	36.6688	0.0323	2019.54	160	0.022	1036101720	2019.52	160	1.48	BSAE1916.9.12	2019.52	160	0	BSAE1916.9.12	BS501_S160	36279	4866	3095	1767	356	356	101	0	104	0	139	0	0	0	0	0	0
BSAE1916.9.15	9191600915	BIOSSCOPE	AE1916	9	202.343	200	15	20190710	2019.52	1822	32.1665	64.206	SS	93.325	15.8891	3	19.1624	36.6587	0.0208	2019.54	201	0.022	1036101722	2019.52	200	1.66		2019.52	200	0.03		BS502_S161	25059	300	139	161	106	106	43	0	42	0	21	0	0	0	0	0	0
BSAE1916.10.1	9191601001	BIOSSCOPE	AE1916	10	3.404	1	1	20190711	2019.52	141	32.1672	64.2236	SS	85.3807	5.9584	0	27.0073	36.6966	0.0571	2019.54	2	0.031	1036101702	2019.52	1	0	BSAE1916.10.1	2019.52	1	0	BSAE1916.10.1	BS506_S165	54778	4581	3516	1065	136	115	11	0	0	0	0	0	0	0	0	45	0
BSAE1916.10.7	9191601007	BIOSSCOPE	AE1916	10	40.628	40	7	20190711	2019.52	141	32.1672	64.2236	SS	85.3807	5.9584	1	21.8197	36.6995	0.0478	2019.54	40	0.046	1036101708	2019.52	40	0	BSAE1916.10.7	2019.52	40	0.02	BSAE1916.10.7	BS507_S166	44548	3226	2871	355	30	24	0	0	0	0	0	0	0	0	0	0	0
BSAE1916.10.11	9191601011	BIOSSCOPE	AE1916	10	82.721	80	11	20190711	2019.52	141	32.1672	64.2236	SS	85.3807	5.9584	2	19.8224	36.6838	0.3577	2019.54	80	0.152	1036101712	2019.52	80	0.16	BSAE1916.10.11	2019.52	80	0.03	BSAE1916.10.11	BS508_S167	47745	8310	6867	1443	513	511	235	0	170	0	89	0	0	0	0	0	0
BSAE1916.10.13	9191601013	BIOSSCOPE	AE1916	10	122.068	120	13	20190711	2019.52	141	32.1672	64.2236	SS	85.3807	5.9584	3	19.4824	36.6818	0.0758	2019.54	120	NA	1036101716	2019.52	120	1.27	BSAE1916.10.13	2019.52	120	0.07	BSAE1916.10.13	BS509_S168	44606	914	141	773	14	14	0	0	0	0	14	0	0	0	0	0	0
BSAE1916.11.1	9191601101	BIOSSCOPE	AE1916	11	3.056	1	1	20190711	2019.52	932	32.1755	64.2193	SS	100.269	10.9214	0	26.6985	36.7406	0.0278	2019.54	2	0.031	1036101702	2019.52	1	0	BSAE1916.11.1	2019.52	1	0.03	BSAE1916.11.1	BS514_S173	36456	2146	1411	735	95	86	0	0	0	0	0	0	0	0	0	63	0
BSAE1916.11.6	9191601106	BIOSSCOPE	AE1916	11	39.807	40	6	20190711	2019.52	932	32.1755	64.2193	SS	100.269	10.9214	1	22.2087	36.7083	0.0386	2019.54	40	0.046	1036101708	2019.52	40	0	BSAE1916.11.6	2019.52	40	0.01	BSAE1916.11.6	BS515_S174	39633	2593	1958	635	49	45	0	0	3	0	0	0	0	0	0	0	0
BSAE1916.11.10	9191601110	BIOSSCOPE	AE1916	11	80.442	80	10	20190711	2019.52	932	32.1755	64.2193	SS	100.269	10.9214	2	20.0759	36.685	0.1381	2019.54	80	0.152	1036101712	2019.52	80	0	BSAE1916.11.10	2019.52	80	0.04	BSAE1916.11.10	BS516_S175	39461	5224	4112	1106	69	66	10	0	14	0	19	16	0	0	0	0	0
BSAE1916.11.11	9191601111	BIOSSCOPE	AE1916	11	95.005	95	11	20190711	2019.52	932	32.1755	64.2193	SS	100.269	10.9214	2	19.7547	36.6848	0.3104	2019.54	100	0.324	1036101713	2019.52	95	0.31	BSAE1916.11.11	2019.52	95	0.06	BSAE1916.11.11	BS517_S176	41735	8461	6248	2213	1236	1236	528	0	479	21	205	0	0	0	0	0	0
BSAE1916.11.14	9191601114	BIOSSCOPE	AE1916	11	199.823	200	14	20190711	2019.52	932	32.1755	64.2193	SS	100.269	NA	NA	19.2985	36.6861	0.0232	2019.54	201	0.022	1036101722	2019.52	200	1.31	BSAE1916.11.14	2019.52	200	0.08	BSAE1916.11.14	BS519_S178	44407	22	13	9	3	3	0	0	0	0	0	0	0	0	0	0	0
BSAE1916.11.18	9191601118	BIOSSCOPE	AE1916	11	250.221	250	18	20190711	2019.52	932	32.1755	64.2193	SS	100.269	NA	NA	19.175	36.666	0.0211	2019.54	252	0.004	1036101724	2019.52	250	1.3	BSAE1916.11.18	2019.52	250	0.09	BSAE1916.11.18	BS520_S179	58970	32	0	32	4	2	0	0	0	0	0	0	0	0	0	0	0
1036101901	1036101901	BATS	AE1917	19	3.339	1	1	20190718	2019.54	120	31.6641	64.1669	SS	93.3268	11.9168	0	27.953	36.7606	0.0321	2019.54	2	0.031	1036101702	2019.54	3	0	1036101701	2019.54	3	0	1036101701	BS522_S1	45866	1823	1221	602	33	15	0	0	0	0	0	0	0	0	0	0	0
1036101904	1036101904	BATS	AE1917	19	39.764	40	4	20190718	2019.54	120	31.6641	64.1669	SS	93.3268	11.9168	1	22.508	36.7152	0.0456	2019.54	40	0.046	1036101708	2019.54	40	0	1036101707	2019.54	40	0	1036101707	BS523_S2	47360	3274	2864	410	41	39	0	0	0	0	0	0	0	0	0	0	0
1036101906	1036101906	BATS	AE1917	19	80.647	80	6	20190718	2019.54	120	31.6641	64.1669	SS	93.3268	11.9168	2	20.1536	36.6836	0.1391	2019.54	80	0.152	1036101712	2019.54	80	0	1036101711	2019.54	80	0	1036101711	BS524_S3	44348	5634	5285	349	10	7	0	0	0	0	0	3	0	0	0	0	0
1036101908	1036101908	BATS	AE1917	19	119.854	120	8	20190718	2019.54	120	31.6641	64.1669	SS	93.3268	11.9168	3	19.5666	36.6743	0.1909	2019.54	120	NA	1036101716	2019.54	120	1.1	1036101715	2019.54	120	0.03	1036101715	BS525_S4	71063	7843	6184	1659	473	470	116	0	234	0	109	11	0	0	0	0	0
1036202201	1036202201	BATS	AE1921	22	2.786	1	1	20190821	2019.64	1510	31.6662	64.167	SS	97.2971	17.8743	0	28.8342	36.339	0.0376	2019.69	3	0.029	1036301802	2019.63	3	0	1036201501	2019.63	3	0	1036201501	BS534_S13	60669	9512	8705	800	103	81	0	0	0	0	0	0	0	0	0	17	0
1036202203	1036202203	BATS	AE1921	22	39.427	40	3	20190821	2019.64	1510	31.6662	64.167	SS	97.2971	17.8743	1	27.4553	36.4061	0.0489	2019.69	39	0.053	1036301808	2019.63	40	0	1036201507	2019.63	40	0	1036201507	BS535_S14	64103	9678	9333	345	18	18	0	0	0	0	0	0	0	0	0	0	0
1036202205	1036202205	BATS	AE1921	22	80.867	80	5	20190821	2019.64	1510	31.6662	64.167	SS	97.2971	17.8743	2	24.5893	36.6818	0.1529	2019.69	81	0.134	1036301812	2019.63	81	0.14	1036201511	2019.63	81	0	1036201511	BS536_S15	48283	5537	4816	721	248	248	38	10	116	0	42	0	0	0	0	0	0
1036202207	1036202207	BATS	AE1921	22	119.877	120	7	20190821	2019.64	1510	31.6662	64.167	SS	97.2971	17.8743	2	22.4534	36.7557	0.0405	2019.69	121	0.182	1036301816	2019.63	120	1.13	1036201515	2019.63	120	0.04	1036201515	BS537_S16	87806	4603	3626	977	178	178	46	0	114	0	13	0	0	0	0	0	0
1036202209	1036202209	BATS	AE1921	22	161.227	160	9	20190821	2019.64	1510	31.6662	64.167	SS	97.2971	17.8743	3	20.2738	36.7107	-0.0078	2019.69	160	0.032	1036301820	2019.63	160	1.14	1036201519	2019.63	160	0.04	1036201519	BS538_S17	33162	669	577	92	10	10	10	0	0	0	0	0	0	0	0	0	0
1036202211	1036202211	BATS	AE1921	22	199.588	200	11	20190821	2019.64	1510	31.6662	64.167	SS	97.2971	17.8743	3	19.764	36.6948	0.0909	2019.69	200	0.009	1036301822	2019.63	201	1.9	1036201522	2019.63	201	0.07	1036201522	BS539_S18	41500	1452	1221	231	14	14	0	0	0	0	4	0	0	0	0	0	0
1036302301	1036302301	BATS	AE1923	23	3.038	1	1	20190911	2019.69	1449	31.6666	64.1657	SS	115.162	31.7758	0	29.0309	36.5677	0.0219	2019.69	3	0.029	1036301802	2019.69	4	0	1036301801	2019.69	4	0	1036301801	BS546_S25	82608	5245	4452	793	75	31	0	0	0	0	0	0	0	0	0	0	0
1036302303	1036302303	BATS	AE1923	23	39.608	40	3	20190911	2019.69	1449	31.6666	64.1657	SS	115.162	31.7758	1	25.5757	36.6878	-0.0058	2019.69	39	0.053	1036301808	2019.69	40	0	1036301807	2019.69	40	0	1036301807	BS547_S26	94078	11949	10974	956	147	124	0	0	0	0	0	0	0	0	0	0	0
1036302305	1036302305	BATS	AE1923	23	80.308	80	5	20190911	2019.69	1449	31.6666	64.1657	SS	115.162	31.7758	2	21.8792	36.7588	0.0863	2019.69	81	0.134	1036301812	2019.69	81	0	1036301811	2019.69	81	0	1036301811	BS548_S27	113454	15880	14760	1120	61	48	0	0	0	0	0	0	0	0	0	0	0
1036302307	1036302307	BATS	AE1923	23	120.008	120	7	20190911	2019.69	1449	31.6666	64.1657	SS	115.162	31.7758	2	20.4874	36.7326	0.1532	2019.69	121	0.182	1036301816	2019.69	120	0.3	1036301815	2019.69	120	0	1036301815	BS549_S28	86798	12711	10036	2675	316	309	43	0	153	0	68	0	0	0	0	0	0
1036302309	1036302309	BATS	AE1923	23	159.56	160	9	20190911	2019.69	1449	31.6666	64.1657	SS	115.162	31.7758	3	19.719	36.6833	0.0623	2019.69	160	0.032	1036301820	2019.69	160	1.89	1036301819	2019.69	160	0.06	1036301819	BS550_S29	76922	4443	3691	752	39	39	0	0	16	0	20	0	0	0	0	0	0
1036302311	1036302311	BATS	AE1923	23	200.405	200	11	20190911	2019.69	1449	31.6666	64.1657	SS	115.162	31.7758	3	19.3728	36.6634	0.0368	2019.69	200	0.009	1036301822	2019.69	200	2.61	1036301821	2019.69	200	0.1	1036301821	BS551_S30	68568	1364	1136	228	9	9	0	0	0	0	9	0	0	0	0	0	0
1036402101	1036402101	BATS	AE1927	21	2.646	1	1	20191024	2019.81	954	31.6662	64.1657	SS	100.275	52.6259	0	25.9698	36.6565	0.0393	2019.81	3	0.044	1036401702	2019.81	3	0	1036401701	2019.81	3	0	1036401701	BS558_S37	101557	11887	10882	993	154	123	0	0	0	0	0	0	0	0	0	0	0
1036402103	1036402103	BATS	AE1927	21	40.134	40	3	20191024	2019.81	954	31.6662	64.1657	SS	100.275	52.6259	0	26.0786	36.7234	0.0404	2019.81	40	0.087	1036401708	2019.81	40	0	1036401707	2019.81	40	0	1036401707	BS559_S38	81834	8757	7943	801	90	62	0	0	0	0	0	0	0	0	0	0	0
1036402105	1036402105	BATS	AE1927	21	81.093	80	5	20191024	2019.81	954	31.6662	64.1657	SS	100.275	52.6259	2	22.2648	36.83	0.0911	2019.81	79	0.15	1036401712	2019.81	79	0	1036401711	2019.81	79	0	1036401711	BS560_S39	81130	17208	16463	745	256	254	0	0	0	0	0	0	0	0	0	0	0
1036402107	1036402107	BATS	AE1927	21	119.778	120	7	20191024	2019.81	954	31.6662	64.1657	SS	100.275	52.6259	2	20.6547	36.7699	0.1353	2019.81	120	0.177	1036401716	2019.81	121	0.09	1036401715	2019.81	121	0	1036401715	BS561_S40	110775	11520	9942	1578	205	200	0	0	0	0	0	0	0	0	0	0	0
1036402109	1036402109	BATS	AE1927	21	160.319	160	9	20191024	2019.81	954	31.6662	64.1657	SS	100.275	52.6259	2	19.6961	36.684	0.0786	2019.81	161	0.057	1036401720	2019.81	160	1.01	1036401719	2019.81	160	0	1036401719	BS562_S41	44059	2510	2163	347	64	64	0	0	0	0	14	0	0	0	0	0	0
1036501701	1036501701	BATS	AE1930	17	5.7	1	1	20191120	2019.89	2145	31.6643	64.1699	AT	89.3562	81.4151	0	23.6765	36.5398	0.0999	2019.88	5	0.098	1036501402	2019.88	5	0	1036501401	2019.88	5	0	1036501401	BS570_S49	57657	12223	11649	574	116	103	0	14	0	19	0	0	0	0	0	0	0
1036501703	1036501703	BATS	AE1930	17	40.244	40	3	20191120	2019.89	2145	31.6643	64.1699	AT	89.3562	81.4151	0	23.6791	36.5401	0.1075	2019.88	41	0.106	1036501408	2019.88	41	0	1036501407	2019.88	41	0	1036501407	BS571_S50	51416	10206	9647	559	125	114	0	0	0	25	0	0	0	0	0	0	0
1036501705	1036501705	BATS	AE1930	17	78.752	80	5	20191120	2019.89	2145	31.6643	64.1699	AT	89.3562	81.4151	0	22.314	36.7436	0.1506	2019.88	80	0.321	1036501412	2019.88	80	0.45	1036501411	2019.88	80	0	1036501411	BS572_S51	65865	7481	5695	1786	722	719	0	0	354	0	114	0	0	0	0	0	0
1036501707	1036501707	BATS	AE1930	17	120.715	120	7	20191120	2019.89	2145	31.6643	64.1699	AT	89.3562	81.4151	2	20.0108	36.6963	0.0494	2019.88	120	0.051	1036501416	2019.88	121	1.01	1036501415	2019.88	121	0.04	1036501415	BS573_S52	61781	1434	1033	399	18	18	0	0	0	0	0	0	0	0	0	0	0
1036602401	1036602401	BATS	AE1932	24	4.59	1	1	20191214	2019.95	16	31.6686	64.168	AT	97.2966	91.3412	0	23.0845	36.7214	0.0611	2019.95	4	0.052	1036601702	2019.95	4	0	1036601701	2019.95	4	0	1036601701	BS582_S61	62642	8983	8094	889	76	62	0	0	0	0	0	0	0	0	0	0	0
1036602403	1036602403	BATS	AE1932	24	40.175	40	3	20191214	2019.95	16	31.6686	64.168	AT	97.2966	91.3412	0	23.0894	36.7212	0.0686	2019.95	40	NA	NA	2019.95	40	0	1036601707	2019.95	40	0	1036601707	BS583_S62	57749	8575	7838	737	58	50	0	0	0	0	0	0	0	0	0	0	0
1036602405	1036602405	BATS	AE1932	24	80.337	80	5	20191214	2019.95	16	31.6686	64.168	AT	97.2966	91.3412	0	22.9982	36.7208	0.1189	2019.95	80	0.136	1036601712	2019.95	80	0	1036601711	2019.95	80	0	1036601711	BS584_S63	46171	4949	4588	361	99	78	0	0	11	0	0	0	0	0	0	0	0
1036602407	1036602407	BATS	AE1932	24	119.704	120	7	20191214	2019.95	16	31.6686	64.168	AT	97.2966	91.3412	2	20.8053	36.7851	0.1035	2019.95	119	0.056	1036601716	2019.95	120	0.65	1036601715	2019.95	120	0	1036601715	BS585_S64	45827	4413	3871	542	74	70	0	0	16	0	0	0	0	0	0	0	0
1036602409	1036602409	BATS	AE1932	24	159.484	160	9	20191214	2019.95	16	31.6686	64.168	AT	97.2966	91.3412	3	19.6858	36.6843	0.0338	2019.95	159	0.01	1036601720	2019.95	160	1.94	1036601719	2019.95	160	0.07	1036601719	BS586_S65	105970	739	571	168	2	2	0	0	0	0	0	0	0	0	0	0	0
[truncated: 119 more columns]
