# Supplementary material for: Recurring seasonality exposes dominant species and niche partitioning strategies of open ocean picoeukaryotic algae
Source: Commun Earth Environ. 2024 May 20;5(1):266. doi: 10.1038/s43247-024-01395-7 (PMC11106004; doi:10.1038/s43247-024-01395-7)
Supplement: Supplementary file 5 — Supplementary Data S2 [file 43247_2024_1395_MOESM5_ESM.xlsx]

## Sheet: Sheet1
Supplementary Data S2. Averages of environmental data and percent prasinophyte of plastid amplicons by depth and stability period. '--' indicates insufficent data for a mean to be calculated.
Water column stability period	Depth (m)	Temperature (°C)	Salinity	NO3+NO2 (µmol/kg)	PO4 (µmol/kg)	Chl a (µg/kg)	Prasinophyte amplicons/plastid amplicons (%)
Deep mixing	1-5	20.86 (0.75)	36.69 (0.07)	0.037 (0.043)	0.013 (0.024)	0.159 (0.092)	33.6 (24.6)
Deep mixing	mixed layer (1-250)	20.54 (0.72)	36.71 (0.06)	0.197 (0.311)	0.011 (0.020)	0.170 (0.089)	47.0 (24.3)
Deep mixing	1% light level (80-120)	20.46 (0.68)	36.71 (0.08)	0.520 (1.631)	0.02 (0.074)	0.172 (0.088)	43.3 (24.5)
Spring transiton	1-5	21.09 (0.67)	36.80 (0.06)	0.048 (0.095)	0.018 (0.035)	0.076 (0.060)	8.8 (14.5)
Stratified	1-5	27.33 (2.02)	36.56 (0.17)	-0.005 (0.063)	0.003 (0.030)	0.037 (0.015)	3.6 (3.4)
Autumn transition	1-5	24.15 (1.40)	36.65 (0.10)	--	--	0.068 (0.026)	6.6 (7.9)
Spring transiton, summer stratified, autumn transition	DCM (60-200)	20.74 (1.03)	36.69 (0.06)	0.413 (0.466)	0.012 (0.031)	0.218 (0.136)	29.0 (21.7)
