# Supplementary material for: Recurring seasonality exposes dominant species and niche partitioning strategies of open ocean picoeukaryotic algae
Source: Commun Earth Environ. 2024 May 20;5(1):266. doi: 10.1038/s43247-024-01395-7 (PMC11106004; doi:10.1038/s43247-024-01395-7)
Supplement: Supplementary file 6 — Supplementary Data S3 [file 43247_2024_1395_MOESM6_ESM.xlsx]

## Sheet: kruskall_wallis_dunn
Supplementary Data S3. Summary of parameters and results of statistical tests (Kruskal-Wallis Dunn, Spearman correlations, and ANOSIM).
				Kruskal-Wallis						Dunn post-hoc
Parameter 1	Parameter 1 N	Parameter 2	Parameter 2 N	Test statistic	Degrees of freedom	Effect size*	95% confidence interval*	P-value		Kruskal-Wallis and Dunn test statistic	P-value
Surface water Chl a during deep mixing (DM)	11	Surface water Chl a during spring transition (ST)	4	23.84	3	0.00754	0.003, 0.010	<0.001		-1.256	1
Surface water Chl a during deep mixing (DM)	11	Surface water Chl a during summer stratified (SS)	21							-4.629	<0.001
Surface water Chl a during deep mixing (DM)	11	Surface water Chl a during autumn transition (AT)	11							-1.447	0.888
Surface water Chl a during spring transition (ST)	4	Surface water Chl a during summer stratified (SS)	21							-1.804	0.427
Surface water Chl a during spring transition (ST)	4	Surface water Chl a during autumn transition (AT)	11							0.208	1
Surface water Chl a during summer stratified (SS)	21	Surface water Chl a during autumn transition (AT)	11							2.972	0.018
Deep chlorophyll maximum (DCM) Chl a	114	~1% light level depths at DM Chl a	33	2.515	1	0.01	-0.007, 0.070	0.113
Percent prasinophyte of plastid at surface during DM	15	Percent prasinophyte of plastid at surface during ST	4	16.46	3	0.198	0.050, 0.420	0.001		-1.877	0.364
Percent prasinophyte of plastid at surface during DM	15	Percent prasinophyte of plastid at surface during SS	45							-4.046	<0.001
Percent prasinophyte of plastid at surface during DM	15	Percent prasinophyte of plastid at surface during AT	8							-2.057	0.238
Percent prasinophyte of plastid at surface during ST	4	Percent prasinophyte of plastid at surface during SS	17							-0.288	1
Percent prasinophyte of plastid at surface during ST	4	Percent prasinophyte of plastid at surface during AT	8							0.254	1
Percent prasinophyte of plastid at surface during SS	45	Percent prasinophyte of plastid at surface during AT	8							0.796	1
*Effect size calculated as η2 and confidence interval for effect size based on 1000 bootstrap replications

## Sheet: Spearman
Parameter 1	Parameter 2	N	Spearman ρ	P-value
CTD-derived Chl fluorescence	Chl a	469	0.857	<0.001
Particulate organic C	Chl a	446	0.497	<0.001
Percent prasinophyte of plastid	Chl a	409	0.252	<0.001
Percent prasinophyte of plastid	Chl fluorescence	425	0.397	<0.001
16S rRNA ASV81	18S rRNA cand. sp. 1	43	0.104	0.507
16S rRNA ASV81 (≥10 Micromonas amplicons)	18S rRNA cand. sp. 1 (≥10 Micromonas amplicons)	30	0.856	<0.001
16S rRNA ASV1156	18S rRNA cand. sp. 2	16	0.377	0.15
16S rRNA ASV1156 (≥10 Micromonas amplicons)	18S rRNA cand. sp. 2 (≥10 Micromonas amplicons)	14	0.802	0.001
16S rRNA M. commoda Clade A	18S rRNA M. commoda Clade A	73	0.106	0.369
16S rRNA M. commoda Clade A (≥10 Micromonas amplicons)	18S rRNA M. commoda Clade A (≥10 Micromonas amplicons)	33	0.65	<0.001

## Sheet: ANOSIM
Parameter 1	Parameter 1 N	Parameter 2	Parameter 2 N		ANOSIM test statistic r	P-value
Mixed layer (ML) DM	70	Depth	NA		-0.08	0.998
ML DM	70	SS surface	45		0.76	<0.001
ML DM	70	SS DCM	47		0.21	<0.001
