# Supplementary material for: Recurring seasonality exposes dominant species and niche partitioning strategies of open ocean picoeukaryotic algae
Source: Commun Earth Environ. 2024 May 20;5(1):266. doi: 10.1038/s43247-024-01395-7 (PMC11106004; doi:10.1038/s43247-024-01395-7)
Supplement: Supplementary file 7 — Supplementary Data S4 [file 43247_2024_1395_MOESM7_ESM.xlsx]

## Sheet: Sheet1
Supplementary Data S4. Global distribution of the dominant persistent and other notable sub-species variants at BATS (with value represented as “Maximum percentage of plastids”).
*Note that ASV2535 only detected at 250 m (below range for this table). Non-BATS data comes from [27, 94, 95]; note that table only includes ASVs from these papers detected here at BATS. 'n.d.' indicates not detected.
		BATS	Bay of Bengal	Curaçao	North Atlantic
		Euphotic (<140 m)	(2-100 m)	(0-23 m)	(5-100 m)
					Subpolar Spring	Subpolar Winter	Subtropical Spring	Subtropical Winter
Class II Species	Sub-Species	Maximum percentage of plastids
Ostreococcus Clade OII	ASV6	66.7	53	28.2153	n.d.	0.3 (1 out of 9 samples)	3	17.7
Ostreococcus Clade OII	ASV77	41.5	78	8.39611	n.d.	0.9 (2 out of 9 samples)	0.2	36.7
Micromonas commoda ss	ASV61	18.3	4.5	23.8536	n.d.	n.d.	n.d.	n.d.
Bathycoccus calidus	ASV177	17.4	10	10.4657	n.d.	n.d.	0.4	12.7
Micromonas cand. sp. 2	ASV1156	15.9	0.2	11.6033	n.d.	n.d.	n.d.	n.d.
Micromonas cand. sp. 1	ASV81	13.5	n.d.	22.1657	n.d.	n.d.	4	9.7
Micromonas commoda ss	ASV273	4.9	n.d.	2.73133	n.d.	n.d.	0.4	1.6
Micromonas commoda ss	ASV345	4.5	51	11.041	n.d.	n.d.	0.6	1.8
Micromonas bravo	ASV503	1.3	n.d.	0.1	0.6	n.d.	5.9	6
Bathycoccus prasinos	ASV1412	0.8	n.d.	n.d.	5.6	5.4	6.5	11.3
O. lucimarinus (OI)	ASV1296	0.7	1.1	n.d.	7.7	1.8	39.9	4.6
Micromonas pusilla	ASV2535	0.0*	n.d.	n.d.	4	0.2	10.2	4.7
